# Supplementary material for: Tweet success? Scientific communication correlates with increased citations in Ecology and Conservation
Source: PeerJ. 2018 Apr 12;6:e4564. doi: 10.7717/peerj.4564 (PMC5899883; doi:10.7717/peerj.4564)
Supplement: Supplemental Information 2 [file peerj-06-4564-s002.csv]

	Title	Year	Doc_Type	Journal_Title	Journal_Impact_Factor	Citation_Count	Altmetric_Score	News_Count	Blogs_Count	PolicyDocs_Count	Tweets_Count	Facebook_Count	Wikipedia_Count
1	a safe operating space for humanity	2009	Short Survey	nature	41.456	2512	581	38	56	35	56	9	7
2	predicting species distribution offering more than simple habitat models	2005	Review	ecology letters	10.689	2382	13	0	0	4	1	0	1
3	a global map of human impact on marine ecosystems	2008	Article	science	33.611	1950	69	0	7	10	15	0	2
4	impacts of biodiversity loss on ocean ecosystem services	2006	Article	science	33.611	1745	303	14	31	19	47	17	3
5	modeling of species distributions with maxent new extensions and a comprehensive evaluation	2008	Article	ecography	4.774	1697	3	0	0	1	0	0	0
6	a general framework for analyzing sustainability of socialecological systems	2009	Review	science	33.611	1382	48	2	1	10	6	0	2
7	biodiversity loss and its impact on humanity	2012	Review	nature	41.456	1102	163	3	12	6	80	4	3
8	the brazilian atlantic forest how much is left and how is the remaining forest distributed implications for conservation	2009	Article	biological conservation	3.762	1047	25	1	1	1	0	1	1
9	complexity of coupled human and natural systems	2007	Review	science	33.611	1013	19	0	1	8	4	0	3
10	integrating animal temperament within ecology and evolution	2007	Review	biological reviews	9.67	995	44	3	3	0	2	1	1
11	climate change threats to plant diversity in europe	2005	Article	proceedings of the national academy of sciences of the united states of america	9.674	986	22	0	1	5	0	0	1
12	a global crisis for seagrass ecosystems	2006	Review	bioscience	5.377	940	34	0	2	3	24	0	1
13	rebuilding global fisheries	2009	Article	science	33.611	903	69	2	3	15	51	2	1
14	the impacts of climate change in coastal marine systems	2006	Review	ecology letters	10.689	890	32	0	2	4	7	1	0
15	effects of biodiversity on the functioning of trophic groups and ecosystems	2006	Article	nature	41.456	836	42	0	5	3	2	0	1
16	conserving biodiversity under climate change the rear edge matters	2005	Review	ecology letters	10.689	801	8	0	0	3	2	0	0
17	a diagnostic approach for going beyond panaceas	2007	Review	proceedings of the national academy of sciences of the united states of america	9.674	784	8	0	0	1	3	0	2
18	challenges in integrating the concept of ecosystem services and values in landscape planning management and decision making	2010	Article	ecological complexity	1.931	773	7	0	0	5	0	0	0
19	socialecological resilience to coastal disasters	2005	Review	science	33.611	749	14	0	0	7	6	0	1
20	designing payments for environmental services in theory and practice an overview of the issues	2008	Article	ecological economics	2.72	739	25	0	0	16	1	0	1
21	designing payments for environmental services in theory and practice an overview of the issues	2008	Article	ecological economics	2.72	739	25	0	0	16	1	0	1
22	global assessment of nitrogen deposition effects on terrestrial plant diversity a synthesis	2010	Article	ecological applications	4.093	725	3	0	0	2	0	0	0
23	climate change and evolutionary adaptation	2011	Review	nature	41.456	721	44	1	3	2	7	2	0
24	assessing the accuracy of species distribution models prevalence kappa and the true skill statistic tss	2006	Article	journal of applied ecology	4.564	712	4	0	0	1	1	0	0
25	the velocity of climate change	2009	Article	nature	41.456	661	92	8	8	1	7	0	4
26	the emergence of land change science for global environmental change and sustainability	2007	Review	proceedings of the national academy of sciences of the united states of america	9.674	656	3	0	0	3	0	0	0
27	climate change and forests of the future managing in the face of uncertainty	2007	Article	ecological applications	4.093	652	7	0	0	6	3	0	0
28	climate change and forests of the future managing in the face of uncertainty	2007	Article	ecological applications	4.093	652	3	0	0	1	0	0	0
29	the impact of climate change on the worlds marine ecosystems	2010	Review	science	33.611	625	32	1	4	1	5	1	0
30	biodiversity management in the face of climate change a review of 22 years of recommendations	2009	Review	biological conservation	3.762	620	51	5	1	0	2	1	1
31	environmental niche equivalency versus conservatism quantitative approaches to niche evolution	2008	Article	evolution	4.612	614	14	0	2	0	0	0	0
32	species distribution models and ecological theory a critical assessment and some possible new approaches	2007	Review	ecological modelling	2.321	592	3	0	0	0	0	0	1
33	managing ecosystem services what do we need to know about their ecology	2005	Review	ecology letters	10.689	575	12	0	2	0	4	0	0
34	projected distributions of novel and disappearing climates by 2100 ad	2007	Article	proceedings of the national academy of sciences of the united states of america	9.674	573	67	5	3	1	2	0	1
35	beyond predictions biodiversity conservation in a changing climate	2011	Review	science	33.611	559	58	3	3	0	7	0	1
36	methanogenic archaea ecologically relevant differences in energy conservation	2008	Review	nature reviews microbiology	23.574	548	29	4	0	0	0	0	0
37	mixed biodiversity benefits of agrienvironment schemes in five european countries	2006	Review	ecology letters	10.689	522	18	0	2	3	0	0	0
38	phylogenetic niche conservatism phylogenetic signal and the relationship between phylogenetic relatedness and ecological similarity among species	2008	Review	ecology letters	10.689	520	15	0	2	0	0	0	1
39	understanding relationships among multiple ecosystem services	2009	Article	ecology letters	10.689	517	22	0	6	2	0	0	0
40	niche conservatism as an emerging principle in ecology and conservation biology	2010	Review	ecology letters	10.689	512	11	0	1	0	0	0	1
41	incorporating plant functional diversity effects in ecosystem service assessments	2007	Article	proceedings of the national academy of sciences of the united states of america	9.674	507	2	0	0	0	1	0	0
42	spatial scales stakeholders and the valuation of ecosystem services	2006	Article	ecological economics	2.72	501	10	0	0	4	1	0	0
43	spatial scales stakeholders and the valuation of ecosystem services	2006	Article	ecological economics	2.72	501	10	0	0	4	1	0	0
44	edge influence on forest structure and composition in fragmented landscapes	2005	Review	conservation biology	4.165	500	1	0	0	0	0	0	0
45	interactive and cumulative effects of multiple human stressors in marine systems	2008	Article	ecology letters	10.689	499	19	0	2	3	0	0	0
46	pollination and other ecosystem services produced by mobile organisms a conceptual framework for the effects of landuse change	2007	Review	ecology letters	10.689	487	24	0	2	3	4	0	1
47	the economic value of ecological services provided by insects	2006	Review	bioscience	5.377	474	30	1	0	5	4	0	4
48	the economic value of ecological services provided by insects	2006	Review	bioscience	5.377	474	5	0	0	0	2	0	1
49	primary forests are irreplaceable for sustaining tropical biodiversity	2011	Article	nature	41.456	457	91	1	4	1	63	6	0
50	enhancement of biodiversity and ecosystem services by ecological restoration a metaanalysis	2009	Article	science	33.611	454	33	2	1	4	0	0	0
51	ecosystem service bundles for analyzing tradeoffs in diverse landscapes	2010	Article	proceedings of the national academy of sciences of the united states of america	9.674	453	26	0	4	1	2	0	0
52	ecological dynamics across the arctic associated with recent climate change	2009	Review	science	33.611	444	25	0	2	1	3	0	0
53	taking stock a comparative analysis of payments for environmental services programs in developed and developing countries	2008	Article	ecological economics	2.72	437	15	0	0	11	0	0	0
54	taking stock a comparative analysis of payments for environmental services programs in developed and developing countries	2008	Article	ecological economics	2.72	437	15	0	0	11	0	0	0
55	e factors green chemistry and catalysis an odyssey	2008	Review	chemical communications	6.834	433	1	0	0	0	0	1	0
56	homogenization of regional river dynamics by dams and global biodiversity implications	2007	Article	proceedings of the national academy of sciences of the united states of america	9.674	433	1	0	0	0	0	0	0
57	the wildlandurban interface in the united states	2005	Article	ecological applications	4.093	431	41	3	3	2	1	0	0
58	freshwater ecoregions of the world a new map of biogeographic units for freshwater biodiversity conservation	2008	Review	bioscience	5.377	429	7	0	0	0	5	0	1
59	models and estimators linking individualbased and samplebased rarefaction extrapolation and comparison of assemblages	2012	Article	journal of plant ecology	2.646	429	13	0	1	1	2	0	0
60	fishing trophic cascades and the process of grazing on coral reefs	2006	Article	science	33.611	422	21	0	2	2	0	0	0
61	environmental energetic and economic comparisons of organic and conventional farming systems	2005	Review	bioscience	5.377	421	39	0	2	8	12	0	4
62	environmental energetic and economic comparisons of organic and conventional farming systems	2005	Review	bioscience	5.377	421	1	0	0	0	1	0	0
63	population diversity and the portfolio effect in an exploited species	2010	Article	nature	41.456	409	30	1	3	0	3	0	0
64	stability predicts genetic diversity in the brazilian atlantic forest hotspot	2009	Article	science	33.611	409	21	0	3	0	0	0	0
65	dna barcoding the floras of biodiversity hotspots	2008	Article	proceedings of the national academy of sciences of the united states of america	9.674	407	19	0	4	0	0	0	1
66	developing the science of reintroduction biology	2007	Review	conservation biology	4.165	402	4	0	0	0	0	1	1
67	high plant diversity is needed to maintain ecosystem services	2011	Article	nature	41.456	398	81	0	4	2	58	5	0
68	impact of a century of climate change on smallmammal communities in yosemite national park usa	2008	Article	science	33.611	398	140	11	14	1	2	0	3
69	how general are positive relationships between plant population size fitness and genetic variation	2006	Review	journal of ecology	5.521	393	1	0	0	0	1	0	0
70	biological invasions recommendations for us policy and management	2006	Article	ecological applications	4.093	390	3	0	0	2	0	0	0
71	leadership social capital and incentives promote successful fisheries	2011	Article	nature	41.456	390	74	2	6	5	22	1	0
72	the ecology of climate change and infectious diseases	2009	Article	ecology	4.656	377	53	4	5	1	1	0	0
73	the ecology of climate change and infectious diseases	2009	Article	ecology	4.656	377	5	0	1	0	0	0	0
74	butterfly genome reveals promiscuous exchange of mimicry adaptations among species	2012	Article	nature	41.456	377	129	1	5	0	142	6	1
75	bee foraging ranges and their relationship to body size	2007	Article	oecologia	3.093	369	6	0	2	0	0	0	0
76	coastal ecosystembased management with nonlinear ecological functions and values	2008	Article	science	33.611	367	15	0	2	1	0	0	0
77	the habitat function of mangroves for terrestrial and marine fauna a review	2008	Review	aquatic botany	1.608	361	25	2	0	2	1	0	0
78	the functional role of producer diversity in ecosystems	2011	Article	american journal of botany	2.603	359	43	0	9	3	3	0	2
79	conservation agriculture and smallholder farming in africa the heretics view	2009	Review	field crops research	2.976	357	10	0	0	9	0	1	0
80	the importance of immune gene variability mhc in evolutionary ecology and conservation	2005	Review	frontiers in zoology	3.051	356	2	0	0	0	4	0	0
81	the modularity of pollination networks	2007	Article	proceedings of the national academy of sciences of the united states of america	9.674	353	12	0	1	0	2	0	2
82	global patterns and predictors of marine biodiversity across taxa	2010	Article	nature	41.456	351	35	1	2	0	11	1	2
83	using circuit theory to model connectivity in ecology evolution and conservation	2008	Article	ecology	4.656	349	4	0	0	2	1	0	0
84	using circuit theory to model connectivity in ecology evolution and conservation	2008	Article	ecology	4.656	349	3	0	0	0	4	0	0
85	evolution of character displacement in darwins finches	2006	Article	science	33.611	349	108	7	8	0	3	0	2
86	ecological and socioeconomic effects of chinas policies for ecosystem services	2008	Review	proceedings of the national academy of sciences of the united states of america	9.674	344	9	0	1	1	0	0	0
87	functional landscape heterogeneity and animal biodiversity in agricultural landscapes	2011	Article	ecology letters	10.689	343	5	0	0	3	1	1	0
88	scattered trees are keystone structures implications for conservation	2006	Article	biological conservation	3.762	340	3	0	0	1	0	0	0
89	landscape moderation of biodiversity patterns and processes eight hypotheses	2012	Review	biological reviews	9.67	340	8	0	0	0	12	0	0
90	temperature control of larval dispersal and the implications for marine ecology evolution and conservation	2007	Article	proceedings of the national academy of sciences of the united states of america	9.674	337	23	2	1	0	0	0	0
91	ecological limits to plant phenotypic plasticity	2007	Review	new phytologist	7.672	336	6	0	1	0	0	0	0
92	dna barcodes reveal cryptic hostspecificity within the presumed polyphagous members of a genus of parasitoid flies diptera tachinidae	2006	Article	proceedings of the national academy of sciences of the united states of america	9.674	336	4	0	0	0	1	0	1
93	predicting extinction risks under climate change coupling stochastic population models with dynamic bioclimatic habitat models	2008	Article	biology letters	3.248	335	15	0	2	0	1	0	0
94	psychological benefits of greenspace increase with biodiversity	2007	Article	biology letters	3.248	331	94	2	2	0	80	1	2
95	predator interactions mesopredator release and biodiversity conservation	2009	Article	ecology letters	10.689	331	65	4	3	1	35	3	2
96	associations between species and groups of sites indices and statistical inference	2009	Article	ecology	4.656	330	2	0	0	0	3	0	0
97	assessing the effects of climate change on aquatic invasive species	2008	Review	conservation biology	4.165	329	4	0	0	0	2	0	1
98	clues to the functions of mammalian sleep	2005	Review	nature	41.456	329	59	3	4	0	5	0	3
99	green roofs as urban ecosystems ecological structures functions and services	2007	Review	bioscience	5.377	328	48	6	2	2	4	0	0
100	five potential consequences of climate change for invasive species	2008	Review	conservation biology	4.165	325	13	1	1	0	0	0	0
101	the importance of marine spatial planning in advancing ecosystembased sea use management	2008	Article	marine policy	2.61	323	3	0	0	2	0	0	0
102	bottom up and top down analysis of participatory processes for sustainability indicator identification as a pathway to community empowerment and sustainable environmental management	2006	Article	journal of environmental management	2.723	317	3	0	0	1	0	0	0
103	a quantitative review of ecosystem service studies approaches shortcomings and the road ahead	2011	Article	journal of applied ecology	4.564	316	16	0	2	2	1	0	0
104	going beyond panaceas	2007	Review	proceedings of the national academy of sciences of the united states of america	9.674	316	16	0	2	0	3	0	0
105	how local is local a review of practical and conceptual issues in the genetics of restoration	2005	Review	restoration ecology	1.838	316	3	0	0	1	0	0	0
106	consequences of dominance a review of evenness effects on local and regional ecosystem processes	2008	Article	ecology	4.656	313	2	0	0	0	3	0	0
107	uses and misuses of bioclimatic envelope modeling	2012	Article	ecology	4.656	309	4	0	0	0	5	3	0
108	what is natural the need for a longterm perspective in biodiversity conservation	2006	Review	science	33.611	308	5	0	0	0	3	0	1
109	comparing the yields of organic and conventional agriculture	2012	Letter	nature	41.456	304	580	20	39	8	284	17	2
110	green grabbing a new appropriation of nature	2012	Article	journal of peasant studies	4.553	303	38	0	1	3	26	1	0
111	the european water framework directive at the age of 10 a critical review of the achievements with recommendations for the future	2010	Article	science of the total environment	4.099	302	12	0	1	1	2	0	0
112	beyond species functional diversity and the maintenance of ecological processes and services	2011	Review	journal of applied ecology	4.564	300	11	0	1	0	6	1	0
113	evolution on ecological timescales	2007	Review	functional ecology	4.828	299	21	1	1	0	1	0	1
114	cascading topdown effects of changing oceanic predator abundances	2009	Review	journal of animal ecology	4.504	295	11	0	1	1	0	0	0
115	phylogenetic biome conservatism on a global scale	2009	Article	nature	41.456	288	1	0	0	0	0	0	0
116	guidelines for systematic review in conservation and environmental management	2006	Review	conservation biology	4.165	287	4	0	0	1	2	0	0
117	the identification of 100 ecological questions of high policy relevance in the uk	2006	Article	journal of applied ecology	4.564	287	21	0	4	0	7	0	0
118	status and ecological effects of the worlds largest carnivores	2014	Review	science	33.611	286	653	70	21	0	223	10	1
119	phytostabilization of mine tailings in arid and semiarid environments an emerging remediation technology	2008	Review	environmental health perspectives	7.977	284	3	0	0	0	0	0	1
120	trait evolution community assembly and the phylogenetic structure of ecological communities	2007	Article	american naturalist	3.832	282	3	0	0	1	0	0	0
121	trait evolution community assembly and the phylogenetic structure of ecological communities	2007	Article	american naturalist	3.832	282	0	0	0	0	0	0	0
122	adaptations to energy stress dictate the ecology and evolution of the archaea	2007	Article	nature reviews microbiology	23.574	281	16	0	3	0	0	0	1
123	what can genetics tell us about population connectivity	2010	Article	molecular ecology	6.494	279	0	0	0	0	0	0	0
124	genetic resource impacts of habitat loss and degradation reconciling empirical evidence and predicted theory for neotropical trees	2005	Review	heredity	3.805	274	1	0	0	0	1	0	0
125	money for nothing a call for empirical evaluation of biodiversity conservation investments	2006	Review	plos biology	9.343	274	40	1	3	2	7	0	0
126	averting biodiversity collapse in tropical forest protected areas	2012	Article	nature	41.456	269	194	13	9	0	87	9	1
127	going back to the roots the microbial ecology of the rhizosphere	2013	Review	nature reviews microbiology	23.574	262	21	0	0	0	29	4	0
128	circuit theory predicts gene flow in plant and animal populations	2007	Article	proceedings of the national academy of sciences of the united states of america	9.674	262	9	0	1	0	0	0	0
129	selecting pseudoabsence data for presenceonly distribution modeling how far should you stray from what you know	2009	Article	ecological modelling	2.321	261	0	0	0	0	0	0	0
130	an ecosystem services framework to support both practical conservation and economic development	2008	Review	proceedings of the national academy of sciences of the united states of america	9.674	261	8	0	0	4	1	0	0
131	the fate of amazonian forest fragments a 32year investigation	2011	Review	biological conservation	3.762	256	19	0	2	0	0	0	1
132	populations of migratory bird species that did not show a phenological response to climate change are declining	2008	Article	proceedings of the national academy of sciences of the united states of america	9.674	255	5	0	1	0	0	0	0
133	multicriteria decision analysis in environmental sciences ten years of applications and trends	2011	Review	science of the total environment	4.099	254	3	0	0	0	0	0	2
134	ecosystem services and economic theory integration for policyrelevant research	2008	Article	ecological applications	4.093	253	1	0	0	0	0	0	0
135	seabird conservation status threats and priority actions a global assessment	2012	Article	bird conservation international	1.784	252	37	2	2	3	6	0	1
136	one hundred questions of importance to the conservation of global biological diversity	2009	Article	conservation biology	4.165	247	20	1	2	0	1	0	0
137	the imprint of the geographical evolutionary and ecological context on speciesarea relationships	2006	Review	ecology letters	10.689	247	7	0	0	1	0	0	1
138	arthropod pest management in organic crops	2007	Review	annual review of entomology	13.731	246	20	0	2	4	0	0	0
139	mapping community values for natural capital and ecosystem services	2009	Article	ecological economics	2.72	241	3	0	0	1	0	0	0
140	mapping community values for natural capital and ecosystem services	2009	Article	ecological economics	2.72	241	3	0	0	1	0	0	0
141	novel weapons invasive plant suppresses fungal mutualists in america but not in its native europe	2008	Article	ecology	4.656	241	3	0	0	0	0	0	1
142	invasional meltdown 6 years later important phenomenon unfortunate metaphor or both	2006	Review	ecology letters	10.689	240	11	0	1	1	1	0	0
143	where to put things spatial land management to sustain biodiversity and economic returns	2008	Article	biological conservation	3.762	239	6	0	0	2	4	0	0
144	patterns and ecosystem consequences of shark declines in the ocean	2010	Review	ecology letters	10.689	239	100	12	5	0	4	0	2
145	global conservation outcomes depend on marine protected areas with five key features	2014	Article	nature	41.456	239	392	20	9	0	371	38	1
146	error and uncertainty in habitat models	2006	Review	journal of applied ecology	4.564	238	5	0	1	0	0	0	0
147	oyster reefs at risk and recommendations for conservation restoration and management	2011	Article	bioscience	5.377	237	109	7	6	1	3	0	0
148	how landscape structure landuse intensity and habitat diversity affect components of total arthropod diversity in agricultural landscapes	2007	Article	journal of applied ecology	4.564	233	9	0	1	1	0	0	0
149	viruses of the archaea a unifying view	2006	Review	nature reviews microbiology	23.574	232	12	0	1	0	1	0	0
150	species detection using environmental dna from water samples	2008	Article	biology letters	3.248	231	78	4	5	1	8	0	1
151	nanomaterials in the construction industry a review of their applications and environmental health and safety considerations	2010	Review	acs nano	12.881	230	1	0	0	0	1	0	0
152	partitioning beta diversity in a subtropical broadleaved forest of china	2009	Article	ecology	4.656	229	3	0	0	0	0	0	1
153	graph models of habitat mosaics	2009	Review	ecology letters	10.689	229	9	0	1	0	3	0	0
154	biodiversity improves water quality through niche partitioning	2011	Article	nature	41.456	229	31	0	3	1	6	2	0
155	documented and potential biological impacts of recreational fishing insights for management and conservation	2006	Review	reviews in fisheries science	1.867	229	7	0	1	0	0	0	0
156	human predators outpace other agents of trait change in the wild	2009	Article	proceedings of the national academy of sciences of the united states of america	9.674	228	40	1	5	1	11	0	0
157	human influence on california fire regimes	2007	Article	ecological applications	4.093	226	0	0	0	0	0	0	0
158	climate change elevational range shifts and bird extinctions	2008	Article	conservation biology	4.165	224	45	1	4	0	9	0	2
159	insights on linking forests trees and people from the air on the ground and in the laboratory	2006	Review	proceedings of the national academy of sciences of the united states of america	9.674	223	21	0	3	0	2	0	0
160	optimal allocation of resources among threatened species a project prioritization protocol | asignacon optima de recursos entre especies amenazadas un protocolo de priorizacon de proyectos	2009	Article	conservation biology	4.165	220	61	2	5	1	4	0	0
161	habitat connectivity and matrix restoration the wider implications of agrienvironment schemes	2006	Review	journal of applied ecology	4.564	220	12	0	0	4	0	0	0
162	the costeffectiveness of biodiversity surveys in tropical forests	2008	Article	ecology letters	10.689	219	3	0	0	1	0	0	0
163	speciation reversal and biodiversity dynamics with hybridization in changing environments	2008	Review	molecular ecology	6.494	219	10	1	0	0	0	0	0
164	ecological restoration in the light of ecological history	2009	Review	science	33.611	217	15	0	2	0	1	0	0
165	a comparison of marine protected areas and alternative approaches to coralreef management	2006	Article	current biology	9.571	216	14	0	2	1	0	0	0
166	international trade drives biodiversity threats in developing nations	2012	Article	nature	41.456	216	175	10	11	1	80	6	1
167	agroecology the key role of arbuscular mycorrhizas in ecosystem services	2010	Review	mycorrhiza	3.459	215	2	0	0	0	1	1	0
168	making better biogeographical predictions of species distributions	2006	Review	journal of applied ecology	4.564	214	3	0	0	1	0	0	0
169	exponential decline of deepsea ecosystem functioning linked to benthic biodiversity loss	2008	Article	current biology	9.571	212	20	1	1	0	1	0	3
170	a review of climatechange adaptation strategies for wildlife management and biodiversity conservation	2009	Review	conservation biology	4.165	211	17	1	0	3	2	0	0
171	diversity and phylogenetic affinities of foliar fungal endophytes in loblolly pine inferred by culturing and environmental pcr	2007	Article	mycologia	2.471	211	0	0	0	0	0	0	0
172	citizen science as a tool for conservation in residential ecosystems	2007	Article	ecology and society	2.774	210	3	0	0	0	0	0	1
173	citizen science as a tool for conservation in residential ecosystems	2007	Article	ecology and society	2.774	210	3	0	0	0	0	0	1
174	climate change effects on upland stream macroinvertebrates over a 25year period	2007	Article	global change biology	8.044	210	21	0	1	1	30	0	0
175	invasion success of vertebrates in europe and north america	2005	Article	proceedings of the national academy of sciences of the united states of america	9.674	210	9	0	1	0	0	0	0
176	the biodiversity of species and their rates of extinction distribution and protection	2014	Review	science	33.611	210	682	46	17	0	393	42	11
177	decadal trends in marine reserves reveal differential rates of change in direct and indirect effects	2010	Article	proceedings of the national academy of sciences of the united states of america	9.674	209	9	2	0	0	0	0	0
178	beyond reserves a research agenda for conserving biodiversity in humanmodified tropical landscapes	2009	Review	biotropica	2.084	208	15	0	1	1	2	0	1
179	species richness hotspots and the scale dependence of range maps in ecology and conservation	2007	Article	proceedings of the national academy of sciences of the united states of america	9.674	208	7	0	1	0	0	0	0
180	sea ice retreat alters the biogeography of the bering sea continental shelf	2008	Article	ecological applications	4.093	207	3	0	0	2	0	0	0
181	assessing the ecology in ecotoxicology a review and synthesis in freshwater systems	2006	Article	ecology letters	10.689	206	3	0	0	0	0	0	1
182	the spread of conservation agriculture justification sustainability and uptake	2009	Article	international journal of agricultural sustainability	1.659	206	61	6	0	10	1	0	0
183	changes in climate and land use have a larger direct impact than rising co2 on global river runoff trends	2007	Article	proceedings of the national academy of sciences of the united states of america	9.674	206	7	0	1	0	0	0	0
184	adding more ecology into species delimitation ecological niche models and phylogeography help define cryptic species in the black salamander aneides flavipunctatus	2007	Article	systematic biology	14.387	206	3	0	0	0	0	0	1
185	towards global phosphorus security a systems framework for phosphorus recovery and reuse options	2011	Article	chemosphere	3.34	204	1	0	0	0	2	0	0
186	plantsoil feedbacks the past the present and future challenges	2013	Article	journal of ecology	5.521	203	19	0	1	1	12	1	0
187	using plant functional traits to understand the landscape distribution of multiple ecosystem services	2011	Article	journal of ecology	5.521	203	2	0	0	0	0	1	0
188	climatic niche shifts are rare among terrestrial plant invaders	2012	Article	science	33.611	203	26	0	2	0	15	2	0
189	projected climateinduced faunal change in the western hemisphere	2009	Article	ecology	4.656	202	17	0	3	0	0	0	0
190	the agroecological matrix as alternative to the landsparingagriculture intensification model	2010	Article	proceedings of the national academy of sciences of the united states of america	9.674	200	9	0	1	1	0	1	0
191	biofuels and biodiversity principles for creating better policies for biofuel production	2008	Review	conservation biology	4.165	199	6	0	0	1	0	0	1
192	ecological mechanisms linking protected areas to surrounding lands	2007	Review	ecological applications	4.093	199	6	0	1	0	0	0	0
193	limits on the adaptability of coastal marshes to rising sea level	2010	Article	geophysical research letters	4.196	199	10	0	1	0	1	0	0
194	biodiversity conservation in tropical agroecosystems a new conservation paradigm	2008	Review	annals of the new york academy of sciences	4.383	198	3	0	0	1	0	0	0
195	extinction debt of forest plants persists for more than a century following habitat fragmentation	2006	Article	ecology	4.656	198	9	0	0	0	9	0	1
196	adapting to climate change is there scope for ecological management in the face of a global threat	2005	Review	journal of applied ecology	4.564	198	9	0	0	2	0	0	1
197	ecological and lifehistory traits predict bee species responses to environmental disturbances	2010	Article	biological conservation	3.762	197	0	0	0	0	0	0	0
198	expansion of the global terrestrial protected area system	2009	Article	biological conservation	3.762	197	10	1	0	0	0	0	0
199	assessing the benefits and risks of translocations in changing environments a genetic perspective	2011	Article	evolutionary applications	3.896	197	5	0	0	0	2	0	1
200	the effects of landscape complexity on arable weed species diversity in organic and conventional farming	2005	Article	journal of applied ecology	4.564	197	4	0	0	2	1	0	0
201	predicting species distributions for conservation decisions	2013	Article	ecology letters	10.689	196	37	0	2	0	53	1	0
202	climate change connectivity and conservation decision making back to basics	2009	Article	journal of applied ecology	4.564	196	6	0	1	0	0	0	0
203	adaptive management of the great barrier reef a globally significant demonstration of the benefits of networks of marine reserves	2010	Review	proceedings of the national academy of sciences of the united states of america	9.674	196	26	3	2	1	3	0	0
204	ecosystem services provided by bats	2011	Review	annals of the new york academy of sciences	4.383	195	19	2	1	1	2	1	0
205	functional and phylogenetic diversity as predictors of biodiversity ecosystemfunction relationships	2011	Article	ecology	4.656	195	3	0	0	0	0	0	0
206	multidimensional evaluation of managed relocation	2009	Article	proceedings of the national academy of sciences of the united states of america	9.674	195	22	0	2	0	9	1	0
207	longevity can buffer plant and animal populations against changing climatic variability	2008	Article	ecology	4.656	194	2	0	0	0	2	0	0
208	the conservation status of the worlds reptiles	2013	Article	biological conservation	3.762	192	143	7	4	0	91	10	0
209	human activity mediates a trophic cascade caused by wolves	2005	Article	ecology	4.656	192	7	0	0	0	1	8	1
210	retention forestry to maintain multifunctional forests a world perspective	2012	Article	bioscience	5.377	191	0	0	0	0	0	0	0
211	classification of natural flow regimes in australia to support environmental flow management	2010	Article	freshwater biology	2.738	191	0	0	0	0	0	0	0
212	robust decisionmaking under severe uncertainty for conservation management	2005	Article	ecological applications	4.093	190	10	0	1	0	0	0	1
213	mixing plant species in cropping systems concepts tools and models a review	2009	Review	agronomy for sustainable development	3.992	189	3	0	0	2	0	0	0
214	why does a trait evolve multiple times within a clade repeated evolution of snakelike body form in squamate reptiles	2006	Article	evolution	4.612	189	11	0	2	0	3	0	1
215	planning for success serengeti lions seek prey accessibility rather than abundance	2005	Article	journal of animal ecology	4.504	189	6	0	1	0	0	0	0
216	mapping and valuing ecosystem services as an approach for conservation and naturalresource management	2009	Review	annals of the new york academy of sciences	4.383	186	3	0	0	1	0	0	0
217	a contemporary assessment of change in humid tropical forests	2009	Article	conservation biology	4.165	181	28	2	2	1	0	0	0
218	recalibrating equus evolution using the genome sequence of an early middle pleistocene horse	2013	Article	nature	41.456	181	591	54	16	0	95	18	4
219	progress in understanding harmful algal blooms paradigm shifts and new technologies for research monitoring and management	2012	Review	annual review of marine science	14.356	180	4	0	0	0	1	0	1
220	progress in understanding harmful algal blooms paradigm shifts and new technologies for research monitoring and management	2012	Review	annual review of marine science	14.356	180	1	0	0	0	1	0	0
221	habitat loss trophic collapse and the decline of ecosystem services	2006	Article	ecology	4.656	180	3	0	0	2	0	0	0
222	a fuzzy logic expert system to estimate intrinsic extinction vulnerabilities of marine fishes to fishing	2005	Article	biological conservation	3.762	179	12	0	0	2	11	0	0
223	large mammal population declines in africas protected areas	2010	Article	biological conservation	3.762	179	27	1	3	1	1	0	0
224	multiple functions increase the importance of biodiversity for overall ecosystem functioning	2008	Article	ecology	4.656	179	1	0	0	0	0	0	0
225	paradox presumption and pitfalls in conservation biology the importance of habitat change for amphibians and reptiles	2007	Article	biological conservation	3.762	177	0	0	0	0	0	0	0
226	life on the margin genetic isolation and diversity loss in a peripheral marine ecosystem the baltic sea	2006	Review	molecular ecology	6.494	177	1	0	0	0	0	0	0
227	the role of infectious diseases in biological conservation	2009	Review	animal conservation	2.852	176	0	0	0	0	0	0	0
228	invasion in a heterogeneous world resistance coexistence or hostile takeover	2007	Review	ecology letters	10.689	176	0	0	0	0	0	0	0
229	social and ecological synergy local rulemaking forest livelihoods and biodiversity conservation	2011	Article	science	33.611	176	17	0	1	2	2	0	0
230	extinction risk assessment of the worlds seagrass species	2011	Article	biological conservation	3.762	175	18	1	2	0	0	0	0
231	a cocktail of contaminants how mixtures of pesticides at low concentrations affect aquatic communities	2009	Article	oecologia	3.093	175	14	1	0	0	1	0	1
232	structural and functional loss in restored wetland ecosystems	2012	Article	plos biology	9.343	175	75	1	4	0	43	2	0
233	ecological impact of beavers castor fiber and castor canadensis and their ability to modify ecosystems	2005	Article	mammal review	4.256	174	3	0	0	0	0	0	8
234	measuring and modelling biodiversity from space	2008	Article	progress in physical geography	2.612	174	3	0	0	1	0	0	0
235	a framework for delineating biogeographical regions based on species distributions	2010	Article	journal of biogeography	4.59	173	13	1	1	0	0	0	0
236	usefulness of bioclimatic models for studying climate change and invasive species	2008	Review	annals of the new york academy of sciences	4.383	172	4	0	0	1	1	0	0
237	minimum viable population size a metaanalysis of 30 years of published estimates	2007	Article	biological conservation	3.762	171	27	0	7	0	5	1	1
238	complete mitochondrial genome phylogeographic analysis of killer whales orcinus orca indicates multiple species	2010	Article	genome research	14.63	171	50	1	4	0	28	17	2
239	species diversity can drive speciation	2005	Article	nature	41.456	171	1	0	0	0	0	0	0
240	corridors increase plant species richness at large scales	2006	Article	science	33.611	171	15	0	2	0	1	0	0
241	a multigene molecular investigation of the kelp laminariales phaeophyceae supports substantial taxonomic reorganization	2006	Article	journal of phycology	2.844	170	9	0	1	0	0	0	0
242	a multigene molecular investigation of the kelp laminariales phaeophyceae supports substantial taxonomic reorganization	2006	Article	journal of phycology	2.844	170	4	0	0	0	2	0	5
243	forest transitions trade and the global displacement of land use	2010	Article	proceedings of the national academy of sciences of the united states of america	9.674	170	19	0	1	3	8	0	0
244	navigating transformations in governance of chilean marine coastal resources	2010	Article	proceedings of the national academy of sciences of the united states of america	9.674	170	17	1	0	1	2	0	0
245	why and how should we use environmental enrichment to tackle stereotypic behaviour	2007	Article	applied animal behaviour science	1.691	169	12	0	1	0	1	0	0
246	a framework for assessing ecosystem dynamics in response to chronic resource alterations induced by global change	2009	Article	ecology	4.656	169	2	0	0	0	3	0	0
247	global monthly water scarcity blue water footprints versus blue water availability	2012	Article	plos one	3.234	169	90	5	3	1	36	3	0
248	use of traditional ecological knowledge in marine conservation	2005	Article	conservation biology	4.165	168	12	0	2	1	5	0	0
249	fire treatment effects on vegetation structure fuels and potential fire severity in western us forests	2009	Article	ecological applications	4.093	168	0	0	0	0	0	0	0
250	taxonomic and biological trait differences of stream macroinvertebrate communities between mediterranean and temperate regions implications for future climatic scenarios	2007	Article	global change biology	8.044	168	3	0	0	2	0	0	0
251	organic agriculture promotes evenness and natural pest control	2010	Article	nature	41.456	168	43	0	4	1	11	0	1
252	patch mosaic burning for biodiversity conservation a critique of the pyrodiversity paradigm	2006	Article	conservation biology	4.165	166	1	0	0	0	0	0	0
253	the effect of fire season fire frequency rainfall and management on fire intensity in savanna vegetation in south africa	2006	Article	journal of applied ecology	4.564	165	6	0	1	0	0	0	0
254	ecological genomics of local adaptation	2013	Review	nature reviews genetics	36.978	165	10	0	0	0	15	0	0
255	terrestrial orchid conservation in the age of extinction	2009	Review	annals of botany	3.654	164	6	0	1	0	0	1	0
256	ecologically justified charisma preservation of top predators delivers biodiversity conservation	2006	Article	journal of applied ecology	4.564	164	11	0	2	0	0	0	0
257	identification of 100 fundamental ecological questions	2013	Article	journal of ecology	5.521	164	155	5	6	0	152	8	0
258	connectivity measures a review	2008	Review	landscape ecology	3.5	164	1	0	0	0	1	0	0
259	landuse allocation protects the peruvian amazon	2007	Article	science	33.611	164	3	0	0	1	0	0	0
260	ongoing collapse of coralreef shark populations	2006	Article	current biology	9.571	163	30	0	3	2	5	0	1
261	social information use is a process across time space and ecology reaching heterospecifics	2007	Article	ecology	4.656	163	3	0	0	0	0	0	1
262	sufficient sampling for asymptotic minimum species richness estimators	2009	Article	ecology	4.656	162	0	0	0	0	0	0	0
263	the continuing challenges of testing species distribution models	2005	Review	journal of applied ecology	4.564	162	3	0	0	0	0	0	1
264	forest fragmentation effects on patch occupancy and population viability of herbaceous plant species	2005	Review	new phytologist	7.672	162	3	0	0	1	0	0	0
265	rapid declines of common widespread british moths provide evidence of an insect biodiversity crisis	2006	Article	biological conservation	3.762	160	22	1	2	2	0	0	0
266	the science and application of ecological monitoring	2010	Review	biological conservation	3.762	160	0	0	0	0	0	0	0
267	reconciling complexity with stability in naturally assembling food webs	2007	Article	nature	41.456	160	1	0	0	0	0	0	0
268	motivations for conserving urban biodiversity | motivaciones para conservar la biodiversidad urbana	2010	Article	conservation biology	4.165	159	6	0	1	0	0	0	0
269	bushmeat hunting deforestation and prediction of zoonotic disease emergence	2005	Review	emerging infectious diseases	6.751	159	60	4	1	2	9	5	0
270	comanagement of coral reef socialecological systems	2012	Article	proceedings of the national academy of sciences of the united states of america	9.674	159	29	1	1	1	13	2	0
271	recent bayesian stableisotope mixing models are highly sensitive to variation in discrimination factors	2011	Article	ecological applications	4.093	157	8	0	1	0	3	0	0
272	arthropod assemblages are best predicted by plant species composition	2008	Article	ecology	4.656	157	1	0	0	0	0	0	0
273	assessing tiger population dynamics using photographic capturerecapture sampling	2006	Article	ecology	4.656	157	0	0	0	0	0	0	0
274	new developments in recirculating aquaculture systems in europe a perspective on environmental sustainability	2010	Review	aquacultural engineering	1.181	155	6	0	0	3	0	0	0
275	predicting the distribution of the amphibian pathogen batrachochytrium dendrobatidis in the new world	2005	Article	biotropica	2.084	155	3	0	0	0	0	0	1
276	an interspecific comparison of foraging range and nest density of four bumblebee bombus species	2005	Article	molecular ecology	6.494	155	22	1	2	0	0	0	1
277	ecology of chytridiomycosis in rainforest stream frog assemblages of tropical queensland	2005	Review	conservation biology	4.165	153	3	0	0	0	0	0	1
278	the working for water programme evolution of a payments for ecosystem services mechanism that addresses both poverty and ecosystem service delivery in south africa	2008	Article	ecological economics	2.72	153	6	0	0	2	0	0	0
279	the working for water programme evolution of a payments for ecosystem services mechanism that addresses both poverty and ecosystem service delivery in south africa	2008	Article	ecological economics	2.72	153	6	0	0	2	0	0	0
280	ten principles for a landscape approach to reconciling agriculture conservation and other competing land uses	2013	Review	proceedings of the national academy of sciences of the united states of america	9.674	153	140	6	23	8	52	101	0
281	reservoir management to balance ecosystem and human needs incorporating the paradigm of the ecological flow regime	2006	Article	water resources research	3.549	153	0	0	0	0	0	0	0
282	fire management for biodiversity conservation key research questions and our capacity to answer them	2010	Review	biological conservation	3.762	152	2	0	0	0	3	0	0
283	how successful are plant species reintroductions	2011	Review	biological conservation	3.762	152	9	0	1	0	0	0	0
284	multiple ecological pathways to extinction in mammals	2009	Article	proceedings of the national academy of sciences of the united states of america	9.674	152	2	0	0	0	3	0	0
285	remotely sensed evidence of tropical peatland conversion to oil palm	2011	Article	proceedings of the national academy of sciences of the united states of america	9.674	152	78	7	5	0	2	0	0
286	perceived predation risk reduces the number of offspring songbirds produce per year	2011	Article	science	33.611	152	68	3	4	1	22	2	0
287	invertebrate biodiversity in agricultural and urban headwater streams implications for conservation and management	2005	Article	ecological applications	4.093	151	3	0	0	1	0	0	0
288	reorganization of a large marine ecosystem due to atmospheric and anthropogenic pressure a discontinuous regime shift in the central baltic sea	2009	Article	global change biology	8.044	151	1	0	0	0	0	0	0
289	a database of vertebrate longevity records and their relation to other lifehistory traits	2009	Article	journal of evolutionary biology	3.232	151	3	0	0	0	0	0	1
290	optimal conservation of migratory species	2007	Article	plos one	3.234	151	3	0	0	1	0	0	0
291	terrestrial ecosystem responses to species gains and losses	2011	Review	science	33.611	151	16	0	1	1	6	1	0
292	the seven impediments in invertebrate conservation and how to overcome them	2011	Article	biological conservation	3.762	150	44	3	3	0	8	0	0
293	fish extinctions alter nutrient recycling in tropical freshwaters	2007	Article	proceedings of the national academy of sciences of the united states of america	9.674	150	1	0	0	0	0	0	0
294	the ecology of seamounts structure function and human impacts	2010	Article	annual review of marine science	14.356	149	3	0	0	0	0	0	1
295	economic and conservation significance of the trophy hunting industry in subsaharan africa	2007	Review	biological conservation	3.762	149	47	4	2	1	9	1	0
296	facilitation can increase the phylogenetic diversity of plant communities	2007	Article	ecology letters	10.689	149	3	0	0	1	0	0	0
297	vulnerability of african mammals to anthropogenic climate change under conservative land transformation assumptions	2006	Article	global change biology	8.044	149	2	0	0	0	2	0	0
298	the role of plant interactions in the restoration of degraded ecosystems a metaanalysis across lifeforms and ecosystems	2009	Article	journal of ecology	5.521	149	5	0	1	0	0	0	0
299	microbial disease and the coral holobiont	2009	Review	trends in microbiology	9.186	149	6	0	1	0	0	0	0
300	spatial covariance between biodiversity and other ecosystem service priorities	2009	Article	journal of applied ecology	4.564	148	1	0	0	0	0	0	0
301	the variability of the 16s rrna gene in bacterial genomes and its consequences for bacterial community analyses	2013	Article	plos one	3.234	148	41	0	3	0	34	0	0
302	complementary sex determination substantially increases extinction proneness of haplodiploid populations	2005	Article	proceedings of the national academy of sciences of the united states of america	9.674	148	8	0	0	1	4	0	0
303	mutualisms in a changing world an evolutionary perspective	2010	Article	ecology letters	10.689	147	14	0	2	0	0	0	0
304	trends in the state of nature and their implications for human wellbeing	2005	Review	ecology letters	10.689	147	0	0	0	0	0	0	0
305	identifying the worlds most climate change vulnerable species a systematic traitbased assessment of all birds amphibians and corals	2013	Article	plos one	3.234	147	247	11	9	0	163	12	1
306	explaining success on the commons community forest governance in the indian himalaya	2006	Article	world development	1.965	147	3	0	0	2	0	0	0
307	beta diversity at different spatial scales plant communities in organic and conventional agriculture	2006	Article	ecological applications	4.093	146	6	0	0	2	0	0	1
308	beta diversity at different spatial scales plant communities in organic and conventional agriculture	2006	Article	ecological applications	4.093	146	3	0	0	0	0	0	1
309	abundance and the environmental niche environmental suitability estimated from niche models predicts the upper limit of local abundance	2009	Article	american naturalist	3.832	145	0	0	0	0	0	0	0
310	genotypingbysequencing in ecological and conservation genomics	2013	Review	molecular ecology	6.494	145	4	0	0	1	2	0	0
311	the evolution of urban sprawl evidence of spatial heterogeneity and increasing land fragmentation	2007	Article	proceedings of the national academy of sciences of the united states of america	9.674	145	9	0	1	2	0	0	0
312	sustainable development of the agricultural bioeconomy	2007	Short Survey	science	33.611	145	18	0	1	5	0	0	0
313	pleistocene rewilding an optimistic agenda for twentyfirst century conservation	2006	Review	american naturalist	3.832	144	116	7	13	0	1	0	1
314	italian marine reserve effectiveness does enforcement matter	2008	Article	biological conservation	3.762	144	4	0	0	0	1	0	1
315	ecosystembased coastal defence in the face of global change	2013	Review	nature	41.456	144	54	2	3	2	12	1	0
316	beyond the fragmentation threshold hypothesis regime shifts in biodiversity across fragmented landscapes	2010	Article	plos one	3.234	144	7	0	3	0	0	0	0
317	genetic restoration of the florida panther	2010	Article	science	33.611	144	58	2	5	1	4	2	1
318	a bayesian statespace formulation of dynamic occupancy models	2007	Article	ecology	4.656	143	2	0	0	0	3	0	0
319	plantsoilmicroorganism interactions heritable relationship between plant genotype and associated soil microorganisms	2008	Article	ecology	4.656	143	2	0	0	0	2	0	0
320	pollination decays in biodiversity hotspots	2006	Article	proceedings of the national academy of sciences of the united states of america	9.674	143	8	0	0	6	1	0	0
321	beyond the forest edge ecology diversity and conservation of the grassy biomes	2010	Article	biological conservation	3.762	141	3	0	0	1	0	0	0
322	maximizing ecosystem services from conservation biological control the role of habitat management	2008	Article	biological control	1.635	141	0	0	0	0	0	0	0
323	low functional diversity and no redundancy in british avian assemblages	2007	Article	journal of animal ecology	4.504	141	1	0	0	0	1	0	0
324	interspecific variation in avian responses to human disturbance	2005	Review	journal of applied ecology	4.564	141	6	0	0	4	0	0	0
325	estimating the economic value of improvements in river ecology using choice experiments an application to the water framework directive	2006	Article	journal of environmental management	2.723	141	0	0	0	0	0	0	0
326	the performance and potential of protected areas	2014	Review	nature	41.456	141	538	19	8	1	536	24	0
327	the projected timing of climate departure from recent variability	2013	Article	nature	41.456	141	955	67	43	0	319	52	4
328	biomass size and trophic status of top predators in the pacific ocean	2006	Article	science	33.611	141	15	0	1	5	0	0	1
329	soil microbial communities and restoration ecology facilitators or followers	2009	Review	science	33.611	141	25	1	3	1	0	0	0
330	faustian bargains restoration realities in the context of biodiversity offset policies	2012	Article	biological conservation	3.762	140	49	6	2	0	7	0	0
331	persistence of forest birds in the costa rican agricultural countryside	2007	Article	conservation biology	4.165	140	4	0	0	0	3	4	0
332	public participation in scientific research a framework for deliberate design	2012	Article	ecology and society	2.774	140	6	0	0	1	0	0	1
333	public participation in scientific research a framework for deliberate design	2012	Article	ecology and society	2.774	140	6	0	0	1	0	0	1
334	loss or gain invasive aliens and biodiversity in the mediterranean sea	2007	Article	marine pollution bulletin	2.991	140	9	0	1	3	0	0	0
335	modern quaternary plant lineages promote diversity through facilitation of ancient tertiary lineages	2006	Article	proceedings of the national academy of sciences of the united states of america	9.674	140	1	0	0	0	0	0	0
336	used planet a global history	2013	Review	proceedings of the national academy of sciences of the united states of america	9.674	140	93	5	4	1	71	2	1
337	integrating customary management into marine conservation	2007	Review	biological conservation	3.762	139	18	0	2	3	0	0	0
338	extinction risk and conservation of the worlds sharks and rays	2014	Article	elife	9.322	139	772	45	17	0	834	61	2
339	strengths and weaknesses of common sustainability indices for multidimensional systems	2008	Review	environment international	5.559	139	3	0	0	1	0	0	0
340	posteocene climate change niche conservatism and the latitudinal diversity gradient of new world birds	2006	Article	journal of biogeography	4.59	139	3	0	0	0	0	0	1
341	twenty years of invasion a review of round goby neogobius melanostomus biology spread and ecological implications	2012	Review	journal of fish biology	1.658	139	3	0	0	0	0	0	1
342	eutrophication causes speciation reversal in whitefish adaptive radiations	2012	Article	nature	41.456	139	29	1	0	0	27	3	0
343	management effectiveness of the worlds marine fisheries	2009	Article	plos biology	9.343	139	25	1	0	3	12	0	0
344	mortality gradients within and among dominant plant populations as barometers of ecosystem change during extreme drought	2006	Article	conservation biology	4.165	138	0	0	0	0	0	0	0
345	ecology and pathology of amphibian ranaviruses	2009	Review	diseases of aquatic organisms	1.752	138	3	0	0	0	0	0	1
346	amphibian ecology and conservation in the urbanising world a review	2008	Review	biological conservation	3.762	137	0	0	0	0	0	0	0
347	maximum use of resources present in domestic used water	2009	Review	bioresource technology	4.494	137	0	0	0	0	0	0	0
348	commercialisation of nontimber forest products a reality check	2007	Review	development policy review	1.024	137	6	0	0	5	0	0	0
349	summer distribution and migration of nonbreeding albatrosses individual consistencies and implications for conservation	2005	Article	ecology	4.656	137	3	0	0	1	0	0	0
350	moving beyond panaceas a multitiered diagnostic approach for socialecological analysis	2010	Article	environmental conservation	2.368	137	3	0	0	1	0	0	0
351	habitat microclimates drive finescale variation in extreme temperatures	2011	Article	oikos	3.444	137	0	0	0	0	0	0	0
352	an annotated taxonomic conspectus of the genus coffea rubiaceae	2006	Article	botanical journal of the linnean society	2.534	136	3	0	0	0	0	0	2
353	active adaptive management for conservation	2007	Article	conservation biology	4.165	136	3	0	0	0	3	0	0
354	correlative and mechanistic models of species distribution provide congruent forecasts under climate change	2010	Article	conservation letters	7.241	136	3	0	0	1	0	0	0
355	linking social and ecological systems to sustain coral reef fisheries	2009	Article	current biology	9.571	136	10	0	1	0	1	0	0
356	a synthesis of current knowledge on forests and carbon storage in the united states	2011	Review	ecological applications	4.093	136	3	0	0	0	0	0	1
357	predicting extinctions as a result of climate change	2006	Article	ecology	4.656	136	4	0	0	1	1	0	0
358	tree cover in subsaharan africa rainfall and fire constrain forest and savanna as alternative stable states	2011	Article	ecology	4.656	136	1	0	0	0	1	1	0
359	global catches exploitation rates and rebuilding options for sharks	2013	Article	marine policy	2.61	136	500	41	10	3	240	26	0
360	gene silencing in the marine diatom phaeodactylum tricornutum	2009	Article	nucleic acids research	9.112	136	3	0	0	0	0	0	1
361	late colonization of easter island	2006	Article	science	33.611	136	46	2	5	0	1	0	0
362	vulnerability of alpine stream biodiversity to shrinking glaciers and snowpacks	2007	Article	global change biology	8.044	135	1	0	0	0	1	0	0
363	ongoing global biodiversity loss and the need to move beyond protected areas a review of the technical and practical shortcomings of protected areas on land and sea	2011	Article	marine ecology progress series	2.619	135	15	1	0	0	4	0	0
364	conservation genetics and the resilience of reefbuilding corals	2006	Review	molecular ecology	6.494	135	6	0	1	0	0	0	0
365	global effects of land use on local terrestrial biodiversity	2015	Article	nature	41.456	135	362	12	10	0	442	12	0
366	sustainable wastewater treatment how might microbial fuel cells contribute	2010	Review	biotechnology advances	9.015	134	0	0	0	0	0	0	0
367	dispersal failure contributes to plant losses in nw europe	2009	Article	ecology letters	10.689	134	0	0	0	0	0	0	0
368	a reconstruction of palaeomacaronesia with particular reference to the longterm biogeography of the atlantic island laurel forests	2011	Article	journal of biogeography	4.59	134	6	0	1	0	0	0	0
369	critical thresholds associated with habitat loss a review of the concepts evidence and applications	2010	Review	biological reviews	9.67	133	0	0	0	0	0	0	0
370	intervention ecology applying ecological science in the twentyfirst century	2011	Article	bioscience	5.377	133	18	0	2	0	4	0	1
371	comparing species abundance models	2006	Article	ecological modelling	2.321	133	5	0	1	0	0	0	0
372	marine reserves as linked socialecological systems	2010	Article	proceedings of the national academy of sciences of the united states of america	9.674	133	2	0	0	0	1	0	0
373	costa ricas payment for environmental services program intention implementation and impact	2007	Article	conservation biology	4.165	132	3	0	0	1	0	0	0
374	recent regionwide declines in caribbean reef fish abundance	2009	Article	current biology	9.571	132	24	0	3	0	2	0	0
375	multifunctional shadetree management in tropical agroforestry landscapes a review	2011	Review	journal of applied ecology	4.564	132	6	0	0	3	0	0	0
376	a universal airborne lidar approach for tropical forest carbon mapping	2012	Article	oecologia	3.093	132	0	0	0	0	0	0	0
377	the spatial expansion and ecological footprint of fisheries 1950 to present	2010	Article	plos one	3.234	132	36	1	3	1	2	1	0
378	decline of bumble bees bombus in the north american midwest	2009	Article	biological conservation	3.762	131	6	0	0	0	5	0	1
379	ecophylogenetics advances and perspectives	2012	Article	biological reviews	9.67	131	11	0	2	0	4	0	0
380	graph theory as a proxy for spatially explicit population models in conservation planning	2007	Article	ecological applications	4.093	131	0	0	0	0	0	0	0
381	adaptive management and adaptive governance in the everglades ecosystem	2006	Article	policy sciences	2.457	131	6	0	0	3	0	0	0
382	fecal bacteriotherapy for recurrent clostridium difficile infection	2009	Article	anaerobe	2.479	130	53	4	3	0	3	1	1
383	complex responses within a desert bee guild hymenoptera apiformes to urban habitat fragmentation	2006	Article	ecological applications	4.093	130	9	0	2	1	0	0	0
384	phylogeny and the hierarchical organization of plant diversity	2006	Article	ecology	4.656	130	0	0	0	0	0	0	0
385	regional management units for marine turtles a novel framework for prioritizing conservation and research across multiple scales	2010	Article	plos one	3.234	130	3	0	0	1	0	0	0
386	regional management units for marine turtles a novel framework for prioritizing conservation and research across multiple scales	2010	Article	plos one	3.234	130	3	0	0	1	0	0	0
387	regional management units for marine turtles a novel framework for prioritizing conservation and research across multiple scales	2010	Article	plos one	3.234	130	3	0	0	1	0	0	0
388	regional management units for marine turtles a novel framework for prioritizing conservation and research across multiple scales	2010	Article	plos one	3.234	130	3	0	0	1	0	0	0
389	regional management units for marine turtles a novel framework for prioritizing conservation and research across multiple scales	2010	Article	plos one	3.234	130	3	0	0	1	0	0	0
390	regional management units for marine turtles a novel framework for prioritizing conservation and research across multiple scales	2010	Article	plos one	3.234	130	3	0	0	1	0	0	0
391	regional management units for marine turtles a novel framework for prioritizing conservation and research across multiple scales	2010	Article	plos one	3.234	130	3	0	0	1	0	0	0
392	regional management units for marine turtles a novel framework for prioritizing conservation and research across multiple scales	2010	Article	plos one	3.234	130	3	0	0	1	0	0	0
393	regional management units for marine turtles a novel framework for prioritizing conservation and research across multiple scales	2010	Article	plos one	3.234	130	3	0	0	4	0	0	0
394	phylogenetic limiting similarity and competitive exclusion	2011	Article	ecology letters	10.689	129	25	0	2	0	7	11	0
395	predicting global habitat suitability for stony corals on seamounts	2009	Article	journal of biogeography	4.59	129	0	0	0	0	0	0	0
396	from avicennia to zizania seed recalcitrance in perspective	2008	Review	annals of botany	3.654	128	1	0	0	0	0	1	0
397	a conserved dedicated olfactory circuit for detecting harmful microbes in drosophila	2012	Article	cell	32.242	128	107	7	4	0	44	0	1
398	poverty and biodiversity measuring the overlap of human poverty and the biodiversity hotspots	2007	Article	ecological economics	2.72	128	9	0	1	0	0	0	0
399	poverty and biodiversity measuring the overlap of human poverty and the biodiversity hotspots	2007	Article	ecological economics	2.72	128	9	0	1	0	0	0	0
400	snakes as agents of evolutionary change in primate brains	2006	Article	journal of human evolution	3.733	128	50	0	6	0	2	0	0
401	snakes as agents of evolutionary change in primate brains	2006	Article	journal of human evolution	3.733	128	50	0	6	0	2	0	0
402	the role of coastal plant communities for climate change mitigation and adaptation	2013	Review	nature climate change	14.547	128	42	4	1	1	19	1	0
403	the role of coastal plant communities for climate change mitigation and adaptation	2013	Review	nature climate change	14.547	128	42	4	1	1	19	1	0
404	conserving migratory land birds in the new world do we know enough	2010	Article	ecological applications	4.093	127	11	0	2	0	0	0	0
405	the impact of freeranging domestic cats on wildlife of the united states	2013	Article	nature communications	11.47	127	1219	69	41	0	692	122	2
406	aquacropthe fao crop model to simulate yield response to water iii parameterization and testing for maize	2009	Article	agronomy journal	1.441	126	6	0	0	1	0	0	1
407	deconstructing adaptive management criteria for applications to environmental management	2006	Article	ecological applications	4.093	126	7	0	0	3	2	0	2
408	deconstructing adaptive management criteria for applications to environmental management	2006	Article	ecological applications	4.093	126	3	0	0	0	0	0	2
409	deconstructing adaptive management criteria for applications to environmental management	2006	Article	ecological applications	4.093	126	3	0	0	0	0	0	1
410	deconstructing adaptive management criteria for applications to environmental management	2006	Article	ecological applications	4.093	126	1	0	0	0	1	0	0
411	an astronomical patternmatching algorithm for computeraided identification of whale sharks rhincodon typus	2005	Article	journal of applied ecology	4.564	126	22	0	3	2	1	0	0
412	bee richness and abundance in new york city urban gardens	2008	Article	annals of the entomological society of america	1.19	125	17	1	3	0	2	0	0
413	multigroup biodiversity in shallow lakes along gradients of phosphorus and water plant cover	2005	Article	ecology	4.656	125	1	0	0	0	0	0	0
414	a guide to eliciting and using expert knowledge in bayesian ecological models	2010	Review	ecology letters	10.689	125	10	0	0	3	1	0	0
415	adaptive management for a turbulent future	2011	Article	journal of environmental management	2.723	125	0	0	0	0	0	0	0
416	implications of climate change for the fishes of the british isles	2009	Article	journal of fish biology	1.658	125	5	0	0	1	2	0	0
417	conserving africas rain forests problems in protected areas and possible solutions	2005	Article	biological conservation	3.762	124	3	0	0	0	0	0	1
418	longdistance plant dispersal and habitat fragmentation identifying conservation targets for spatial landscape planning under climate change	2005	Article	biological conservation	3.762	124	6	0	0	3	0	0	0
419	the noneconomic motives behind the willingness to pay for biodiversity conservation	2007	Article	biological conservation	3.762	124	6	0	1	0	0	0	0
420	participatory indicator development what can ecologists and local communities learn from each other	2008	Article	ecological applications	4.093	124	3	0	0	1	0	0	0
421	permanova anosim and the mantel test in the face of heterogeneous dispersions what null hypothesis are you testing	2013	Article	ecological monographs	6.98	124	11	0	0	0	17	0	0
422	recent advances in understanding migration systems of new world land birds	2010	Review	ecological monographs	6.98	124	1	0	0	0	1	0	0
423	the global distribution of net primary production resolving the paradox	2009	Article	ecological monographs	6.98	124	4	0	0	1	0	0	0
424	phylogenetic diversity and the functioning of ecosystems	2012	Article	ecology letters	10.689	124	29	0	0	0	37	1	0
425	economics in a full world	2005	Review	scientific american	1.07	124	3	0	0	1	0	0	0
426	seed dispersal in changing landscapes	2012	Review	biological conservation	3.762	123	21	1	1	0	2	0	0
427	genes in streams using dna to understand the movement of freshwater fauna and their riverine habitat	2009	Article	bioscience	5.377	123	0	0	0	0	0	0	0
428	should conservation strategies consider spatial generality farmland birds show regional not national patterns of habitat association	2007	Article	ecology letters	10.689	123	4	0	0	1	0	0	0
429	effects of climate and seawater temperature variation on coral bleaching and mortality	2007	Article	ecological monographs	6.98	122	24	0	3	0	3	0	1
430	a review of earthworm impact on soil function and ecosystem services	2013	Review	european journal of soil science	2.649	122	8	0	0	1	7	2	0
431	the interaction between predation and competition	2008	Article	nature	41.456	122	19	0	2	0	0	0	3
432	negative impact of traffic noise on avian reproductive success	2011	Article	journal of applied ecology	4.564	121	16	1	0	3	0	0	3
433	overcoming systemic roadblocks to sustainability the evolutionary redesign of worldviews institutions and technologies	2009	Article	proceedings of the national academy of sciences of the united states of america	9.674	121	3	0	0	0	0	0	1
434	effects of stream restoration on denitrification in an urbanizing watershed	2008	Article	ecological applications	4.093	120	3	0	0	1	0	0	0
435	measuring socialecological dynamics behind the generation of ecosystem services	2007	Article	ecological applications	4.093	120	6	0	1	0	0	0	0
436	acoustic monitoring in terrestrial environments using microphone arrays applications technological considerations and prospectus	2011	Review	journal of applied ecology	4.564	120	14	0	2	0	0	2	0
437	plantsymbiotic fungi as chemical engineers multigenome analysis of the clavicipitaceae reveals dynamics of alkaloid loci	2013	Article	plos genetics	7.528	120	12	0	1	0	9	0	0
438	invasion versus isolation tradeoffs in managing native salmonids with barriers to upstream movement	2009	Review	conservation biology	4.165	119	3	0	0	1	0	0	0
439	key role of european rabbits in the conservation of the western mediterranean basin hotspot	2008	Review	conservation biology	4.165	119	1	0	0	0	2	0	0
440	stable high yields with zero tillage and permanent bed planting	2005	Article	field crops research	2.976	119	3	0	0	1	0	0	0
441	impacts of recreation and tourism on plant biodiversity and vegetation in protected areas in australia	2007	Review	journal of environmental management	2.723	119	1	0	0	0	1	0	0
442	going wild what a global smallanimal tracking system could do for experimental biologists	2007	Review	journal of experimental biology	2.897	119	0	0	0	0	0	0	0
443	a global analysis of the effectiveness of marine protected areas in preventing coral loss	2010	Article	plos one	3.234	119	22	0	5	0	6	0	0
444	critical thresholds and tangible targets for ecosystembased management of coral reef fisheries	2011	Article	proceedings of the national academy of sciences of the united states of america	9.674	119	19	0	3	0	8	2	0
445	pragmatic population viability targets in a rapidly changing world	2010	Review	biological conservation	3.762	118	10	0	7	1	0	0	0
446	endocrinedisrupting compounds a review of their challenge to sustainable and safe water supply and water reuse	2006	Review	environmental toxicology	3.197	118	3	0	0	1	0	0	0
447	habitat influences on urban avian assemblages	2009	Article	ibis	1.921	118	0	0	0	0	0	0	0
448	nursery function of tropical backreef systems	2006	Review	marine ecology progress series	2.619	118	0	0	0	0	0	0	0
449	immunology in natura clinical epidemiological and evolutionary genetics of infectious diseases	2007	Article	nature immunology	20.004	118	1	0	0	0	0	0	0
450	persistent leatherback turtle migrations present opportunities for conservation	2008	Article	plos biology	9.343	118	8	0	1	0	1	0	0
451	habitat fragmentation variable edge effects and the landscapedivergence hypothesis	2007	Article	plos one	3.234	118	5	0	0	0	5	0	0
452	recent advances in conservation biological control of arthropods by arthropods	2008	Article	biological control	1.635	117	0	0	0	0	0	0	0
453	individual responses of seabirds to commercial fisheries revealed using gps tracking stable isotopes and vessel monitoring systems	2010	Article	journal of applied ecology	4.564	117	8	0	1	0	1	0	0
454	how will global climate change affect parasitehost assemblages	2007	Article	trends in parasitology	6.204	117	7	0	0	1	1	0	1
455	chemical ecology and conservation biological control	2008	Article	biological control	1.635	116	0	0	0	0	0	0	0
456	pacific salmon extinctions quantifying lost and remaining diversity	2007	Article	conservation biology	4.165	116	3	0	0	1	0	0	0
457	partitioning variation in ecological communities do the numbers add up	2010	Article	journal of applied ecology	4.564	116	13	0	4	0	2	0	0
458	the rough edges of the conservation genetics paradigm for plants	2006	Review	journal of ecology	5.521	116	3	0	0	1	0	0	0
459	foresttree population genomics and adaptive evolution	2006	Review	new phytologist	7.672	116	3	0	0	1	0	0	0
460	revisiting an old riddle what determines genetic diversity levels within species	2012	Article	plos biology	9.343	116	47	0	1	0	58	2	1
461	combining high biodiversity with high yields in tropical agroforests	2011	Article	proceedings of the national academy of sciences of the united states of america	9.674	116	9	0	1	0	1	0	0
462	biology of phlebotomine sand flies as vectors of disease agents	2013	Review	annual review of entomology	13.731	115	5	0	0	1	3	0	0
463	feral goat eradications on islands	2005	Review	conservation biology	4.165	115	3	0	0	1	0	0	0
464	the human footprint in the west a largescale analysis of anthropogenic impacts	2008	Article	ecological applications	4.093	115	3	0	0	1	0	0	0
465	traitbased tests of coexistence mechanisms	2013	Article	ecology letters	10.689	115	16	0	1	0	13	0	0
466	multiple stressors in coupled riverfloodplain ecosystems	2010	Article	freshwater biology	2.738	115	6	0	1	0	0	0	0
467	predicting phenology by integrating ecology evolution and climate science	2011	Review	global change biology	8.044	115	20	0	0	0	28	0	0
468	spatial heterogeneity of mesopredator release within an oceanic island system	2007	Article	proceedings of the national academy of sciences of the united states of america	9.674	115	17	0	2	0	5	0	0
469	biodiversity and the feelgood factor understanding associations between selfreported human wellbeing and species richness	2012	Article	bioscience	5.377	114	28	3	1	0	3	2	0
470	biodiversity and the feelgood factor understanding associations between selfreported human wellbeing and species richness	2012	Article	bioscience	5.377	114	1	0	0	0	1	0	0
471	rapid recovery of biomass species richness and species composition in a forest chronosequence in northeastern costa rica	2009	Article	biotropica	2.084	114	14	1	1	0	0	0	0
472	seaweed communities in retreat from ocean warming	2011	Article	current biology	9.571	114	38	1	2	0	20	1	0
473	global distribution of large submarine canyons geomorphic differences between active and passive continental margins	2011	Article	marine geology	2.71	114	6	0	1	0	0	2	0
474	evolution and molecular mechanisms of adaptive developmental plasticity	2011	Review	molecular ecology	6.494	114	1	0	0	0	1	0	0
475	a policydriven large scale ecological restoration quantifying ecosystem services changes in the loess plateau of china	2012	Article	plos one	3.234	114	10	1	0	0	1	0	0
476	mapping the global emergence of batrachochytrium dendrobatidis the amphibian chytrid fungus	2013	Article	plos one	3.234	114	59	0	4	0	37	4	1
477	dangerously few liaisons a review of matefinding allee effects	2009	Review	population ecology	1.57	114	0	0	0	0	0	0	0
478	land market feedbacks can undermine biodiversity conservation	2006	Article	proceedings of the national academy of sciences of the united states of america	9.674	114	1	0	0	0	1	0	0
479	remote sensing of mangrove ecosystems a review	2011	Review	remote sensing	3.18	114	3	0	0	1	0	0	0
480	not knowing not recording not listing numerous unnoticed mollusk extinctions	2009	Article	conservation biology	4.165	113	16	0	1	0	1	0	3
481	genome sequence of blochmannia pennsylvanicus indicates parallel evolutionary trends among bacterial mutualists of insects	2005	Article	genome research	14.63	113	3	0	0	0	0	0	2
482	biodiversity impacts ecosystem productivity as much as resources disturbance or herbivory	2012	Article	proceedings of the national academy of sciences of the united states of america	9.674	113	20	0	1	0	17	1	0
483	reburn severity in managed and unmanaged vegetation in a large wildfire	2007	Article	proceedings of the national academy of sciences of the united states of america	9.674	113	1	0	0	0	0	0	0
484	the effects of forest fuelreduction treatments in the united states	2012	Article	bioscience	5.377	112	2	0	0	0	3	0	0
485	marine reserves fish life history and ecological traits matter	2010	Article	ecological applications	4.093	112	6	0	1	0	0	0	0
486	structured decision making as a conceptual framework to identify thresholds for conservation and management	2009	Article	ecological applications	4.093	112	0	0	0	0	0	0	0
487	the nature and role of experiential knowledge for environmental conservation	2006	Review	environmental conservation	2.368	112	3	0	0	0	0	0	1
488	spatial matchmismatch in the benguela upwelling zone should we expect chlorophyll and seasurface temperature to predict marine predator distributions	2008	Article	journal of applied ecology	4.564	112	3	0	0	1	0	0	0
489	introduced marine organisms as habitat modifiers	2007	Article	marine pollution bulletin	2.991	112	3	0	0	1	0	0	0
490	a global perspective of the richness and evenness of traditional cropvariety diversity maintained by farming communities	2008	Article	proceedings of the national academy of sciences of the united states of america	9.674	112	3	0	0	1	0	0	0
491	from reintroduction to assisted colonization moving along the conservation translocation spectrum	2010	Article	restoration ecology	1.838	112	3	0	0	0	0	0	1
492	an evaluation of the effects of conservation and fishery enhancement hatcheries on wild populations of salmon<sup>1<sup>	2007	Review	advances in marine biology	3.483	111	0	0	0	0	0	0	0
493	are specialists at risk under environmental change neoecological paleoecological and phylogenetic approaches	2009	Article	ecology letters	10.689	111	35	4	1	0	7	1	0
494	eight questions about invasions and ecosystem functioning	2012	Review	ecology letters	10.689	111	13	0	0	0	24	6	0
495	predator control of ecosystem nutrient dynamics	2010	Article	ecology letters	10.689	111	5	0	1	0	0	0	0
496	the potential ecological costs and cobenefits of redd a critical review and case study from the amazon region	2009	Article	global change biology	8.044	111	6	0	0	2	0	0	0
497	genome sequences of three agrobacterium biovars help elucidate the evolution of multichromosome genomes in bacteria	2009	Article	journal of bacteriology	2.808	111	4	0	0	0	0	0	1
498	impacts of road deicing salt on the demography of vernal poolbreeding amphibians	2008	Article	ecological applications	4.093	110	22	1	1	0	7	0	0
499	assessing landscape functions with broadscale environmental data insights gained from a prototype development for europe	2009	Article	environmental management	1.724	110	6	0	0	2	0	0	0
500	habitat selection by yellowhammers emberiza citrinella on lowland farmland at two spatial scales implications for conservation management	2005	Article	journal of applied ecology	4.564	110	0	0	0	0	0	0	0
501	climate change impacts on forestry	2007	Review	proceedings of the national academy of sciences of the united states of america	9.674	110	16	1	0	1	1	0	0
502	pathogens as drivers of population declines the importance of systematic monitoring in great apes and other threatened mammals	2006	Article	biological conservation	3.762	109	0	0	0	0	0	0	0
503	a major shift to the retention approach for forestry can help resolve some global forest sustainability issues	2012	Article	conservation letters	7.241	109	4	0	0	0	5	0	0
504	controlling established invaders integrating economics and spread dynamics to determine optimal management	2010	Review	ecology letters	10.689	109	6	0	1	0	0	0	0
505	global patterns in the impact of marine herbivores on benthic primary producers	2012	Review	ecology letters	10.689	109	22	1	0	0	16	1	0
506	changing habitat associations of a thermally constrained species the silverspotted skipper butterfly in response to climate warming	2006	Article	journal of animal ecology	4.504	109	6	0	0	1	0	0	1
507	patterns and processes in crop domestication an historical review and quantitative analysis of 203 global food crops	2012	Review	new phytologist	7.672	109	23	0	1	0	23	1	0
508	catering for the needs of fauna in fire management science or just wishful thinking	2008	Review	wildlife research	1.487	109	6	0	0	1	0	0	1
509	the effect of market economies on the wellbeing of indigenous peoples and on their use of renewable natural resources	2005	Review	annual review of anthropology	2.717	108	6	0	0	3	0	0	0
510	river restoration the fuzzy logic of repairing reaches to reverse catchment scale degradation	2011	Review	ecological applications	4.093	108	3	0	0	0	4	0	0
511	reliable verifiable and efficient monitoring of biodiversity via metabarcoding	2013	Article	ecology letters	10.689	108	106	7	3	1	52	0	0
512	ecological and socioeconomic impacts of invasive alien species in island ecosystems	2007	Review	environmental conservation	2.368	108	3	0	0	1	0	0	0
513	placing linkages among fragmented habitats do leastcost models reflect how animals use landscapes	2011	Review	journal of applied ecology	4.564	108	1	0	0	0	0	1	0
514	modelling pollination services across agricultural landscapes	2009	Article	annals of botany	3.654	107	9	0	1	1	0	0	0
515	marine birds on land a review of plant biomass species richness and community composition in seabird colonies	2005	Review	plant ecology	1.463	107	1	0	0	0	1	0	0
516	committed carbon emissions deforestation and community land conversion from oil palm plantation expansion in west kalimantan indonesia	2012	Article	proceedings of the national academy of sciences of the united states of america	9.674	107	69	1	5	2	19	3	0
517	peak water limits to freshwater withdrawal and use	2010	Article	proceedings of the national academy of sciences of the united states of america	9.674	107	65	1	2	0	65	0	3
518	ecosystem services exploring a geographical perspective	2011	Review	progress in physical geography	2.612	107	2	0	0	0	3	0	0
519	capturing the lost phosphorus	2011	Review	chemosphere	3.34	106	2	0	0	0	2	0	0
520	declines in common widespread butterflies in a landscape under intense human use	2009	Article	conservation biology	4.165	106	6	0	1	0	0	0	0
521	reconciling biodiversity conservation and food security scientific challenges for a new agriculture	2010	Review	current opinion in environmental sustainability	3.491	106	1	0	0	0	0	1	0
522	managing landscapes for conservation under uncertainty	2005	Review	ecology	4.656	106	3	0	0	0	0	0	1
523	limited functional redundancy in a high diversity system single species dominates key ecological process on coral reefs	2009	Article	ecosystems	3.943	106	6	0	1	0	0	0	0
524	improved detection of an alien invasive species through environmental dna barcoding the example of the american bullfrog lithobates catesbeianus	2012	Article	journal of applied ecology	4.564	106	8	0	0	0	11	4	0
525	the fate of the amazonian areas of endemism	2005	Review	conservation biology	4.165	105	3	0	0	0	0	0	1
526	incorporating ecological and evolutionary processes into continentalscale conservation planning	2009	Article	ecological applications	4.093	105	10	0	1	1	0	0	0
527	utility and limitations of species richness metrics for conservation planning	2006	Article	ecological indicators	3.444	105	1	0	0	0	1	0	0
528	accelerating impacts of temperatureinduced coral bleaching in the caribbean	2005	Article	ecology	4.656	105	0	0	0	0	0	0	0
529	recent ecological responses to climate change support predictions of high extinction risk	2011	Article	proceedings of the national academy of sciences of the united states of america	9.674	105	67	0	7	0	27	4	0
530	unprecedented restoration of a native oyster metapopulation	2009	Article	science	33.611	105	7	0	0	1	4	0	0
531	the role of local populations within a landscape context defining and classifying sources and sinks	2006	Article	american naturalist	3.832	104	3	0	0	0	0	0	1
532	the ecological effectiveness of protected areas the united kingdom	2006	Article	biological conservation	3.762	104	3	0	0	1	0	0	0
533	nextgeneration pyrosequencing of gonad transcriptomes in the polyploid lake sturgeon acipenser fulvescens the relative merits of normalization and rarefaction in gene discovery	2009	Article	bmc genomics	3.986	104	0	0	0	0	0	0	0
534	oceanic variability and coastal topography shape genetic structure in a longdispersing sea urchin	2007	Article	ecology	4.656	104	0	0	0	0	0	0	0
535	habitatspecific normal and reverse diel vertical migration in the planktonfeeding basking shark	2005	Article	journal of animal ecology	4.504	104	3	0	0	2	0	0	0
536	impact assessment research use and misuse of habituation sensitisation and tolerance in describing wildlife responses to anthropogenic stimuli	2009	Article	marine ecology progress series	2.619	104	3	0	0	2	0	0	0
537	inferring landscape effects on gene flow a new model selection framework	2010	Article	molecular ecology	6.494	104	6	0	1	0	0	1	0
538	nurse plants tree saplings and grazing pressure changes in facilitation along a biotic environmental gradient	2007	Article	oecologia	3.093	104	0	0	0	0	0	0	0
539	on the efficiency of environmental service payments a forest conservation assessment in the osa peninsula costa rica	2006	Article	ecological economics	2.72	103	6	0	0	4	0	0	0
540	on the efficiency of environmental service payments a forest conservation assessment in the osa peninsula costa rica	2006	Article	ecological economics	2.72	103	6	0	0	4	0	0	0
541	direct and indirect fishery effects on small coastal elasmobranchs in the northern gulf of mexico	2005	Article	ecology letters	10.689	103	15	0	2	3	0	0	0
542	a global review of the impacts of invasive cats on island endangered vertebrates	2011	Review	global change biology	8.044	103	99	8	4	0	30	1	0
543	microclimatic challenges in global change biology	2013	Article	global change biology	8.044	103	13	0	1	0	9	2	0
544	cohesive molecular genetic data delineate species diversity in the dinoflagellate genus symbiodinium	2009	Article	molecular ecology	6.494	103	9	0	1	0	0	0	1
545	global human appropriation of net primary production doubled in the 20th century	2013	Article	proceedings of the national academy of sciences of the united states of america	9.674	103	85	3	5	0	38	2	0
546	use of land facets to plan for climate change conserving the arenas not the actors | uso de elementos territoriales para planificar para el cambio cliatico conservando las arenas no los actores	2010	Article	conservation biology	4.165	102	1	0	0	0	0	0	0
547	integrative freshwater ecology and biodiversity conservation	2011	Review	ecological indicators	3.444	102	6	0	1	0	0	0	0
548	alpha and beta diversity of arthropods and plants in organically and conventionally managed wheat fields	2007	Article	journal of applied ecology	4.564	102	1	0	0	0	0	0	0
549	the politics of biofuels land and agrarian change editors introduction	2010	Article	journal of peasant studies	4.553	102	29	1	2	1	2	0	0
550	coastal habitats shield people and property from sealevel rise and storms	2013	Article	nature climate change	14.547	102	289	17	12	2	80	6	0
551	coastal habitats shield people and property from sealevel rise and storms	2013	Article	nature climate change	14.547	102	289	17	12	2	80	6	0
552	climate change and risk of leishmaniasis in north america predictions from ecological niche models of vector and reservoir species	2010	Article	plos neglected tropical diseases	4.446	102	85	13	1	0	8	0	0
553	newly discovered landscape traps produce regime shifts in wet forests	2011	Article	proceedings of the national academy of sciences of the united states of america	9.674	102	21	2	1	0	8	0	0
554	community forestry in theory and practice where are we now	2007	Review	annual review of anthropology	2.717	101	3	0	0	1	0	0	0
555	can predation by invasive mice drive seabird extinctions	2007	Article	biology letters	3.248	101	24	1	2	0	1	0	2
556	using network centrality measures to manage landscape connectivity	2008	Article	ecological applications	4.093	101	0	0	0	0	0	0	0
557	simultaneous effects of phylogenetic niche conservatism and competition on avian community structure	2006	Article	ecology	4.656	101	4	0	0	0	1	0	1
558	simultaneous effects of phylogenetic niche conservatism and competition on avian community structure	2006	Article	ecology	4.656	101	3	0	0	0	0	0	1
559	assessing latitudinal gradients in speciation rates and biodiversity at the global scale	2006	Article	ecology letters	10.689	101	9	0	1	2	0	0	0
560	trophic control of mesopredators in terrestrial ecosystems topdown or bottomup	2007	Article	ecology letters	10.689	101	4	0	0	0	3	0	1
561	biological responses in marine notake reserves versus partially protected areas	2008	Article	marine ecology progress series	2.619	101	15	3	0	0	0	0	0
562	conservation top predators and biodiversity	2005	Article	nature	41.456	101	5	0	1	0	0	0	0
563	coping with commitment projected thermal stress on coral reefs under different future scenarios	2009	Article	plos one	3.234	101	11	0	3	0	2	0	0
564	fencing for conservation restriction of evolutionary potential or a riposte to threatening processes	2009	Review	biological conservation	3.762	100	0	0	0	0	0	0	0
565	are wolves saving yellowstones aspen a landscapelevel test of a behaviorally mediated trophic cascade	2010	Article	ecology	4.656	100	46	3	3	0	14	0	0
566	habitat area quality and connectivity striking the balance for efficient conservation	2011	Article	journal of applied ecology	4.564	100	1	0	0	0	0	2	0
567	impact of predation by domestic cats felis catus in an urban area	2005	Article	mammal review	4.256	100	16	1	1	0	1	0	0
568	the coevolutionary genetics of ecological communities	2007	Review	nature reviews genetics	36.978	100	4	0	0	0	1	0	1
569	degradation and resilience in louisiana salt marshes after the bpdeepwater horizon oil spill	2012	Article	proceedings of the national academy of sciences of the united states of america	9.674	100	62	5	2	0	10	0	1
570	european ash fraxinus excelsior dieback a conservation biology challenge	2013	Review	biological conservation	3.762	99	16	0	0	0	28	1	0
571	contrasting plant productivitydiversity relationships across latitude the role of evolutionary history	2007	Article	ecology	4.656	99	1	0	0	0	0	0	0
572	dispersal of amazonian birds in continuous and fragmented forest	2007	Article	ecology letters	10.689	99	1	0	0	0	0	0	0
573	quantitative criteria for species delimitation	2010	Article	ibis	1.921	99	33	1	2	0	5	0	0
574	guidelines for seagrass restoration importance of habitat selection and donor population spreading of risks and ecosystem engineering effects	2009	Article	marine pollution bulletin	2.991	99	3	0	0	0	0	0	1
575	a unified classification of alien species based on the magnitude of their environmental impacts	2014	Article	plos biology	9.343	99	119	5	4	0	93	6	0
576	precolumbian urbanism anthropogenic landscapes and the future of the amazon	2008	Article	science	33.611	99	48	4	1	0	1	0	1
577	ecological characteristics of small farmland ponds associations with land use practices at multiple spatial scales	2006	Article	biological conservation	3.762	98	0	0	0	0	0	0	0
578	stress an inevitable component of animal translocation	2010	Review	biological conservation	3.762	98	3	0	0	1	0	0	0
579	species review of amphibian extinction risks in madagascar conclusions from the global amphibian assessment	2005	Review	conservation biology	4.165	98	9	0	1	0	0	0	1
580	conservation policy in traditional farming landscapes	2012	Article	conservation letters	7.241	98	6	0	0	0	9	0	0
581	ecological services to and from rangelands of the united states	2007	Article	ecological economics	2.72	98	6	0	0	2	0	0	0
582	ecological services to and from rangelands of the united states	2007	Article	ecological economics	2.72	98	6	0	0	2	0	0	0
583	targeting and implementing payments for ecosystem services opportunities for bundling biodiversity conservation with carbon and water services in madagascar	2010	Article	ecological economics	2.72	98	3	0	0	2	0	0	0
584	targeting and implementing payments for ecosystem services opportunities for bundling biodiversity conservation with carbon and water services in madagascar	2010	Article	ecological economics	2.72	98	3	0	0	2	0	0	0
585	can oil palm plantations be made more hospitable for forest butterflies and birds	2008	Article	journal of applied ecology	4.564	98	8	0	2	0	0	0	1
586	slowing down a pine invasion despite uncertainty in demography and dispersal	2005	Article	journal of applied ecology	4.564	98	5	0	1	0	0	0	0
587	applications and limitations of museum data for conservation and ecology with particular attention to species distribution models	2010	Article	progress in physical geography	2.612	98	6	0	1	0	0	0	0
588	the concept of overgrazing and its role in management of large herbivores	2006	Review	wildlife biology	0.88	98	8	0	1	0	1	0	0
589	do food availability parasitism and stress have synergistic effects on red colobus populations living in forest fragments	2006	Article	american journal of physical anthropology	2.379	97	0	0	0	0	0	0	0
590	do food availability parasitism and stress have synergistic effects on red colobus populations living in forest fragments	2006	Article	american journal of physical anthropology	2.379	97	0	0	0	0	0	0	0
591	understanding mental constructs of biodiversity implications for biodiversity management and conservation	2007	Article	biological conservation	3.762	97	1	0	0	0	0	0	0
592	aquaculture production and biodiversity conservation	2009	Article	bioscience	5.377	97	6	0	0	2	0	0	0
593	the neighborhood nestwatch program participant outcomes of a citizenscience ecological research project	2005	Review	conservation biology	4.165	97	11	0	1	1	1	0	0
594	environmental factors driving the effectiveness of european agrienvironmental measures in mitigating pollinator loss a metaanalysis	2013	Article	ecology letters	10.689	97	42	3	0	0	24	0	0
595	how do plant ecologists use matrix population models	2011	Article	ecology letters	10.689	97	2	0	0	0	0	0	0
596	favorable climate change response explains nonnative species success in thoreaus woods	2010	Article	plos one	3.234	97	4	0	0	0	2	0	0
597	three gorges project efforts and challenges for the environment	2010	Article	progress in physical geography	2.612	97	0	0	0	0	0	0	0
598	sociality densitydependence and microclimates determine the persistence of populations suffering from a novel fungal disease whitenose syndrome	2012	Article	ecology letters	10.689	96	51	5	3	1	12	0	2
599	using historical ecology to understand patterns of biodiversity in fragmented agricultural landscapes	2005	Review	journal of biogeography	4.59	96	2	0	0	0	2	0	0
600	the debt of nations and the distribution of ecological impacts from human activities	2008	Article	proceedings of the national academy of sciences of the united states of america	9.674	96	19	0	2	0	4	0	1
601	biodiversity as a source of anticancer drugs	2006	Review	current drug targets	3.021	95	3	0	0	0	0	0	1
602	biodiversity as a source of anticancer drugs	2006	Review	current drug targets	3.021	95	3	0	0	0	0	0	1
603	ecological fitting by phenotypically flexible genotypes implications for species associations community assembly and evolution	2008	Review	ecology letters	10.689	95	3	0	0	0	0	0	1
604	a silver spoon for a golden future longterm effects of natal origin on fitness prospects of oystercatchers haematopus ostralegus	2006	Article	journal of animal ecology	4.504	95	1	0	0	0	0	0	0
605	industrial and urban symbiosis in japan analysis of the ecotown program 19972006	2009	Article	journal of environmental management	2.723	95	3	0	0	0	0	0	1
606	global phylogeography and seascape genetics of the lemon sharks genus negaprion	2008	Article	molecular ecology	6.494	95	3	0	0	0	0	0	1
607	assembly of nonnative floras along elevational gradients explained by directional ecological filtering	2011	Article	proceedings of the national academy of sciences of the united states of america	9.674	95	0	0	0	0	0	0	0
608	longterm ecosystem dynamics in the serengeti lessons for conservation	2007	Article	conservation biology	4.165	94	0	0	0	0	0	0	0
609	the importance of smallscale habitat structure for maintaining beta diversity	2005	Article	ecology	4.656	94	0	0	0	0	0	0	0
610	patterns of endemism and species richness in malagasy cophyline frogs support a key role of mountainous areas for speciation	2008	Article	evolution	4.612	94	3	0	0	0	0	0	2
611	in search of forage predicting dynamic habitats of mongolian gazelles using satellitebased estimates of vegetation productivity	2008	Article	journal of applied ecology	4.564	94	0	0	0	0	0	0	0
612	a comparison of the speciestime relationship across ecosystems and taxonomic groups	2006	Article	oikos	3.444	94	1	0	0	0	0	0	0
613	molecular ecology and natural history of simian foamy virus infection in wildliving chimpanzees	2008	Article	plos pathogens	7.562	94	3	0	0	0	0	0	1
614	quantifying ecological morphological and genetic variation to delimit species in the coast horned lizard species complex phrynosoma	2009	Article	proceedings of the national academy of sciences of the united states of america	9.674	94	0	0	0	0	0	0	0
615	causes of plant diversification in the cape biodiversity hotspot of south africa	2011	Article	systematic biology	14.387	94	7	1	0	0	0	0	0
616	reconnecting plants and pollinators challenges in the restoration of pollination mutualisms	2011	Short Survey	trends in plant science	12.929	94	2	0	0	0	2	0	0
617	livestock predation by lions leopards spotted hyenas and their vulnerability to retaliatory killing in the maasai steppe tanzania	2008	Article	animal conservation	2.852	93	3	0	0	0	0	0	1
618	effects of urbanization on the distribution and abundance of amphibians and invasive species in southern california streams	2005	Article	conservation biology	4.165	93	0	0	0	0	0	0	0
619	best practices for improved governance of coral reef marine protected areas	2007	Review	coral reefs	3.324	93	3	0	0	2	0	0	0
620	woody encroachment decreases diversity across north american grasslands and savannas	2012	Article	ecology	4.656	93	8	0	0	0	5	2	1
621	woody encroachment decreases diversity across north american grasslands and savannas	2012	Article	ecology	4.656	93	3	0	0	0	0	0	1
622	pathology and failure in the design and implementation of adaptive management	2011	Article	journal of environmental management	2.723	93	6	0	0	3	0	0	0
623	evolutionary genetics of plant adaptation	2011	Review	trends in genetics	9.918	93	2	0	0	0	2	0	0
624	disequilibrium vegetation dynamics under future climate change	2013	Review	american journal of botany	2.603	92	34	3	0	0	14	2	0
625	documenting loss of large trophy fish from the florida keys with historical photographs	2009	Article	conservation biology	4.165	92	43	0	3	0	33	0	0
626	mapping human and social dimensions of conservation opportunity for the scheduling of conservation action on private land	2010	Article	conservation biology	4.165	92	2	0	0	0	2	0	0
627	empirical modeling of atmospheric deposition in mountainous landscapes	2006	Article	ecological applications	4.093	92	0	0	0	0	0	0	0
628	ranking individual habitat patches as connectivity providers integrating network analysis and patch removal experiments	2010	Article	ecological modelling	2.321	92	1	0	0	0	1	0	0
629	species richness declines and biotic homogenisation have slowed down for nweuropean pollinators and plants	2013	Article	ecology letters	10.689	92	121	8	2	0	73	4	0
630	primates and the ecology of their infectious diseases how will anthropogenic change affect hostparasite interactions	2005	Review	evolutionary anthropology	3.886	92	3	0	0	1	0	0	0
631	mitigating amphibian disease strategies to maintain wild populations and control chytridiomycosis	2011	Review	frontiers in zoology	3.051	92	2	0	0	0	2	1	0
632	what is soundscape ecology an introduction and overview of an emerging new science	2011	Article	landscape ecology	3.5	92	63	7	2	0	11	0	1
633	a restoration genetics guide for coral reef conservation	2008	Review	molecular ecology	6.494	92	1	0	0	0	1	0	0
634	rethinking the conceptual foundations of habitat fragmentation research	2012	Article	oikos	3.444	92	4	0	0	0	6	0	0
635	scientific foundations for an iucn red list of ecosystems	2013	Article	plos one	3.234	92	210	4	5	1	215	30	0
636	malaria risk on the amazon frontier	2006	Article	proceedings of the national academy of sciences of the united states of america	9.674	92	3	0	0	1	0	0	0
637	applications of species distribution modeling to paleobiology	2011	Review	quaternary science reviews	4.572	92	2	0	0	0	3	0	0
638	conservation of farmland birds faces different challenges in western and centraleastern europe	2011	Article	acta ornithologica	0.745	91	5	0	0	0	13	0	0
639	prediction of parasite infection dynamics in primate metapopulations based on attributes of forest fragmentation	2006	Article	conservation biology	4.165	91	0	0	0	0	0	0	0
640	planning for persistence in marine reserves a question of catastrophic importance	2008	Article	ecological applications	4.093	91	3	0	0	1	0	0	0
641	poor evidencebase for assessment of windfarm impacts on birds	2007	Article	environmental conservation	2.368	91	1	0	0	0	1	0	0
642	streamlining and core genome conservation among highly divergent members of the sar11 clade	2012	Article	mbio	6.786	91	7	0	0	0	9	0	1
643	rapid parallel evolutionary changes of gene transcription profiles in farmed atlantic salmon	2006	Article	molecular ecology	6.494	91	6	0	0	2	0	0	0
644	larval connectivity in an effective network of marine protected areas	2010	Article	plos one	3.234	91	26	0	2	1	3	0	2
645	the structure of mediterranean rocky reef ecosystems across environmental and human gradients and conservation implications	2012	Article	plos one	3.234	91	20	0	2	0	10	2	0
646	effectiveness of new agrienvironment schemes in providing foraging resources for bumblebees in intensively farmed landscapes	2006	Article	biological conservation	3.762	90	3	0	0	1	0	0	0
647	genome evolution in major escherichia coli o157h7 lineages	2007	Article	bmc genomics	3.986	90	3	0	0	1	0	0	0
648	management under uncertainty guidelines for incorporating connectivity into the protection of coral reefs	2009	Review	coral reefs	3.324	90	6	0	1	0	0	0	0
649	linking deforestation scenarios to pollination services and economic returns in coffee agroforestry systems	2007	Article	ecological applications	4.093	90	6	0	0	4	0	0	0
650	how much is that ecosystem in the window the one with the biodiverse trail	2008	Article	environmental values	1.056	90	1	0	0	0	1	0	0
651	disturbance and the dynamics of coral cover on the great barrier reef 19952009	2011	Article	plos one	3.234	90	21	0	1	0	12	0	1
652	the effects of sampling bias and model complexity on the predictive performance of maxent species distribution models	2013	Article	plos one	3.234	90	3	0	0	0	5	0	0
653	complex history of the amphibiankilling chytrid fungus revealed with genome resequencing data	2013	Article	proceedings of the national academy of sciences of the united states of america	9.674	90	92	3	3	0	75	15	0
654	pesticides reduce regional biodiversity of stream invertebrates	2013	Article	proceedings of the national academy of sciences of the united states of america	9.674	90	164	11	1	1	96	16	0
655	experimental evidence for spatial selforganization and its emergent effects in mussel bed ecosystems	2008	Article	science	33.611	90	12	0	1	0	2	0	1
656	phylogenetic relatedness limits cooccurrence at fine spatial scales evidence from the schoenoid sedges cyperaceae schoeneae of the cape floristic region south africa	2006	Article	american naturalist	3.832	89	3	0	0	1	0	0	0
657	the evolution of bat pollination a phylogenetic perspective	2009	Article	annals of botany	3.654	89	18	1	0	0	5	9	2
658	interacting effects of phenotypic plasticity and evolution on population persistence in a changing climate | efectos interactivos de la plasticidad fenotpica y evolucon sobre la persistencia poblacional en un clima cambiante	2011	Article	conservation biology	4.165	89	4	0	0	1	0	1	0
659	testing hypotheses for the success of different conservation strategies	2006	Article	conservation biology	4.165	89	0	0	0	0	0	0	0
660	malthusian overfishing and efforts to overcome it on kenyan coral reefs	2008	Article	ecological applications	4.093	89	1	0	0	0	2	0	0
661	towards a collaborative global infrastructure for biodiversity assessment	2007	Review	ecology letters	10.689	89	4	0	0	0	1	0	1
662	the decline of afropalaearctic migrants and an assessment of potential causes	2014	Review	ibis	1.921	89	52	0	1	0	78	5	0
663	integrating abundance and functional traits reveals new global hotspots of fish diversity	2013	Article	nature	41.456	89	141	10	2	0	60	5	1
664	experimental evidence that human impacts drive fire ant invasions and ecological change	2008	Article	proceedings of the national academy of sciences of the united states of america	9.674	89	11	0	1	0	1	0	1
665	a traitbased framework to understand life history of mycorrhizal fungi	2013	Review	trends in plant science	12.929	89	1	0	0	0	1	0	0
666	conservation alliances with indigenous peoples of the amazon	2005	Review	conservation biology	4.165	88	3	0	0	0	0	0	1
667	effects of trophy hunting on lion and leopard populations in tanzania | efectos de la cacera deportiva sobre poblaciones de leones y leopardos en tanzania	2011	Article	conservation biology	4.165	88	53	4	1	0	11	5	1
668	move it or lose it the ecological ethics of relocating species under climate change	2010	Article	ecological applications	4.093	88	19	0	3	0	1	0	0
669	oceanographic habitat of an endangered mediterranean procellariiform implications for marine protected areas	2006	Article	ecological applications	4.093	88	3	0	0	1	0	0	0
670	testing alternative models of climatemediated extirpations	2010	Article	ecological applications	4.093	88	0	0	0	0	0	0	0
671	a global synthesis of plant extinction rates in urban areas	2009	Article	ecology letters	10.689	88	14	0	2	1	0	0	0
672	phylogenetic approaches for studying diversification	2014	Review	ecology letters	10.689	88	41	0	3	0	37	1	0
673	effects of ski piste preparation on alpine vegetation	2005	Article	journal of applied ecology	4.564	88	1	0	0	0	1	0	0
674	is love of nature in the us becoming love of electronic media 16year downtrend in national park visits explained by watching movies playing video games internet use and oil prices	2006	Article	journal of environmental management	2.723	88	13	0	1	1	0	0	0
675	ecological interactions are evolutionarily conserved across the entire tree of life	2010	Article	nature	41.456	88	1	0	0	0	1	0	0
676	phylogenetic resolution and quantifying the phylogenetic diversity and dispersion of communities	2009	Article	plos one	3.234	88	1	0	0	0	1	0	0
677	historical changes in northeastern us bee pollinators related to shared ecological traits	2013	Article	proceedings of the national academy of sciences of the united states of america	9.674	88	113	7	10	0	34	5	0
678	biocomplexity in mangrove ecosystems	2010	Article	annual review of marine science	14.356	87	0	0	0	0	0	0	0
679	tigers on trails occupancy modeling for cluster sampling	2010	Article	ecological applications	4.093	87	0	0	0	0	0	0	0
680	modeling biodiversity dynamics in countryside landscapes	2006	Article	ecology	4.656	87	7	0	1	0	0	0	0
681	the effects of phenotypic plasticity and local adaptation on forecasts of species range shifts under climate change	2014	Article	ecology letters	10.689	87	24	0	0	0	34	0	0
682	comparative population genomics in animals uncovers the determinants of genetic diversity	2014	Article	nature	41.456	87	130	2	2	0	177	1	0
683	assessing ecological equivalence in biodiversity offset schemes key issues and solutions	2011	Article	biological conservation	3.762	86	3	0	0	1	0	0	0
684	avoiding coral reef functional collapse requires local and global action	2013	Article	current biology	9.571	86	57	4	1	0	26	2	0
685	a novel integrated approach to assessing social economic and environmental implications of changing rural landuse a case study of perennial biomass crops	2009	Article	journal of applied ecology	4.564	86	0	0	0	0	0	0	0
686	urban reconciliation ecology the potential of living roofs and walls	2011	Review	journal of environmental management	2.723	86	2	0	0	0	2	0	0
687	habitat selection and habitatspecific survival of fledgling ovenbirds seiurus aurocapilla	2006	Article	journal of zoology	1.883	86	3	0	0	0	0	0	1
688	are hedgerows effective corridors between fragments of woodland habitat an evidencebased approach	2007	Review	landscape ecology	3.5	86	3	0	0	2	0	0	0
689	new horizons for managing the environment a review of coupled socialecological systems modeling	2012	Review	natural resource modeling	1.196	86	0	0	0	0	0	0	0
690	learning from episodes of degradation and recovery in variable australian rangelands	2007	Article	proceedings of the national academy of sciences of the united states of america	9.674	86	9	0	0	3	0	0	0
691	nitrogen recycling and nutritional provisioning by blattabacterium the cockroach endosymbiont	2009	Article	proceedings of the national academy of sciences of the united states of america	9.674	86	16	0	1	1	1	0	1
692	updating the evolutionary history of carnivora mammalia a new specieslevel supertree complete with divergence time estimates	2012	Article	bmc biology	7.984	85	19	0	1	0	16	0	2
693	updating the evolutionary history of carnivora mammalia a new specieslevel supertree complete with divergence time estimates	2012	Article	bmc biology	7.984	85	14	0	1	0	4	1	0
694	identifying and prioritizing ungulate migration routes for landscapelevel conservation	2009	Article	ecological applications	4.093	85	5	0	0	0	7	0	0
695	transmission dynamics of tasmanian devil facial tumor disease may lead to diseaseinduced extinction	2009	Article	ecology	4.656	85	71	9	1	0	0	0	0
696	use of isotopic analysis of vertebrae in reconstructing ontogenetic feeding ecology in white sharks	2006	Article	ecology	4.656	85	10	1	0	0	0	0	1
697	use of isotopic analysis of vertebrae in reconstructing ontogenetic feeding ecology in white sharks	2006	Article	ecology	4.656	85	3	0	0	0	0	0	1
698	use of isotopic analysis of vertebrae in reconstructing ontogenetic feeding ecology in white sharks	2006	Article	ecology	4.656	85	3	0	0	0	0	0	1
699	geneassociated markers provide tools for tackling illegal fishing and false ecocertification	2012	Article	nature communications	11.47	85	65	3	3	0	26	5	0
700	evolution and structure of sustainability science	2011	Article	proceedings of the national academy of sciences of the united states of america	9.674	85	36	0	2	1	20	1	0
701	turner review no 13 a framework to predict the effects of livestock grazing and grazing exclusion on conservation values in natural ecosystems in australia	2007	Review	australian journal of botany	1.355	84	3	0	0	1	0	0	0
702	nutritional aspects of nonprey foods in the life histories of predaceous coccinellidae	2009	Review	biological control	1.635	84	3	0	0	1	0	0	0
703	breeding periodicity for male sea turtles operational sex ratios and implications in the face of climate change	2010	Article	conservation biology	4.165	84	27	2	1	0	0	0	1
704	engaging recreational fishers in management and conservation global case studies	2008	Review	conservation biology	4.165	84	10	1	0	1	0	0	0
705	measuring and comparing the accuracy of species distribution models with presenceabsence data	2011	Article	ecography	4.774	84	1	0	0	0	1	0	0
706	decreasing annual nest counts in a globally important loggerhead sea turtle population	2009	Article	ecological applications	4.093	84	3	0	0	0	0	0	2
707	decreasing annual nest counts in a globally important loggerhead sea turtle population	2009	Article	ecological applications	4.093	84	3	0	0	0	0	0	2
708	exploiting allee effects for managing biological invasions	2011	Review	ecology letters	10.689	84	11	0	3	0	0	0	0
709	minimum viable population sizes and global extinction risk are unrelated	2006	Article	ecology letters	10.689	84	7	0	8	0	0	0	0
710	decomposing the variation in population growth into contributions from multiple demographic rates	2005	Article	journal of animal ecology	4.504	84	7	0	1	0	0	0	0
711	the status of wildlife in protected areas compared to nonprotected areas of kenya	2009	Article	plos one	3.234	84	22	1	2	0	1	0	0
712	the emergence of a superorganism through intergroup competition	2007	Article	proceedings of the national academy of sciences of the united states of america	9.674	84	38	0	4	0	8	0	1
713	the movement ecology and dynamics of plant communities in fragmented landscapes	2008	Article	proceedings of the national academy of sciences of the united states of america	9.674	84	0	0	0	0	0	0	0
714	realising the full potential of citizen science monitoring programs	2013	Review	biological conservation	3.762	83	12	0	1	0	6	1	0
715	response diversity determines the resilience of ecosystems to environmental change	2013	Article	biological reviews	9.67	83	9	0	0	0	17	0	0
716	individual specialists in a generalist population results from a longterm stable isotope series	2010	Article	biology letters	3.248	83	5	0	0	0	7	0	0
717	prairie wetland complexes as landscape functional units in a changing climate	2010	Article	bioscience	5.377	83	3	0	0	0	0	0	1
718	fishpassage facilities as ecological traps in large neotropical rivers	2008	Article	conservation biology	4.165	83	17	1	0	0	6	2	0
719	obscuring ecosystem function with application of the ecosystem services concept essay	2010	Article	conservation biology	4.165	83	11	0	1	0	1	0	0
720	roads interrupted dispersal and genetic diversity in timber rattlesnakes	2010	Article	conservation biology	4.165	83	14	0	2	0	2	0	0
721	predicting the economic impact of an invasive species on an ecosystem service	2007	Article	ecological applications	4.093	83	6	0	1	0	0	0	0
722	evidence for postdepletion sustainability in a mature bushmeat market	2005	Article	journal of applied ecology	4.564	83	3	0	0	0	0	0	2
723	tree retention as a conservation measure in clearcut forests of northern europe a review of ecological consequences	2010	Review	scandinavian journal of forest research	1.537	83	1	0	0	0	1	0	0
724	the effects of adjacent land use on wetland species richness and community composition	2006	Article	wetlands	1.572	83	3	0	0	0	0	0	1
725	do artificial waterholes influence the way herbivores use the landscape herbivore distribution patterns around rivers and artificial surface water sources in a large african savanna park	2007	Article	biological conservation	3.762	82	6	0	1	0	0	0	0
726	synthesis thresholds in conservation and management	2005	Review	biological conservation	3.762	82	3	0	0	1	0	0	0
727	origin and global diversification patterns of tropical rain forests inferences from a complete genuslevel phylogeny of palms	2011	Article	bmc biology	7.984	82	5	0	0	0	6	0	0
728	warfare in biodiversity hotspots	2009	Article	conservation biology	4.165	82	45	1	3	2	7	0	1
729	a framework for metacommunity analysis of phylogenetic structure	2010	Article	ecology letters	10.689	82	2	0	0	0	2	0	0
730	restoring forests and associated ecosystem services on appalachian coal surface mines	2011	Article	environmental management	1.724	82	1	0	0	0	0	0	0
731	effects of patch size and density on flower visitation and seed set of wild plants a paneuropean approach	2010	Article	journal of ecology	5.521	82	0	0	0	0	0	0	0
732	evidence for climatic niche and biome shifts between native and novel ranges in plant species introduced to australia	2010	Article	journal of ecology	5.521	82	0	0	0	0	0	0	0
733	spatial ecology and conservation of seabirds facing global climate change a review	2009	Review	marine ecology progress series	2.619	82	6	0	0	0	8	0	0
734	evidence for a persistent microbial seed bank throughout the global ocean	2013	Article	proceedings of the national academy of sciences of the united states of america	9.674	82	46	0	4	0	27	1	0
735	secondary metabolic gene clusters evolutionary toolkits for chemical innovation	2010	Review	trends in genetics	9.918	82	1	0	0	0	0	0	0
736	effects of humancarnivore conflict on tiger panthera tigris and prey populations in lao pdr	2006	Article	animal conservation	2.852	81	0	0	0	0	0	0	0
737	efficacy and economics of shelter habitats for conservation biological control	2008	Article	biological control	1.635	81	3	0	0	0	0	0	1
738	bushmeat and the fate of trees with seeds dispersed by large primates in a lowland rain forest in western amazonia	2007	Article	biotropica	2.084	81	10	1	0	0	0	0	1
739	an assessment of invasion risk from assisted migration	2008	Article	conservation biology	4.165	81	7	0	0	1	0	0	1
740	creation of a gilded trap by the high economic value of the maine lobster fishery	2011	Article	conservation biology	4.165	81	46	3	3	0	20	0	0
741	inbreeding and endangered species management is new zealand out of step with the rest of the world	2006	Review	conservation biology	4.165	81	3	0	0	0	3	0	0
742	globally downscaled climate projections for assessing the conservation impacts of climate change	2010	Article	ecological applications	4.093	81	3	0	0	1	0	0	0
743	ecological fitting as a determinant of the community structure of platyhelminth parasites of anurans	2006	Article	ecology	4.656	81	3	0	0	0	0	0	1
744	climate change causes rapid changes in the distribution and site abundance of birds in winter	2008	Article	global change biology	8.044	81	0	0	0	0	0	0	0
745	local and landscape effects of organic farming on butterfly species richness and abundance	2008	Article	journal of applied ecology	4.564	81	3	0	0	2	0	0	0
746	compatible genetic and ecological estimates of dispersal rates in insect coenagrion mercuriale odonata zygoptera populations analysis of neighbourhood size using a more precise estimator	2007	Article	molecular ecology	6.494	81	0	0	0	0	0	0	0
747	comparative genomics of the apicomplexan parasites toxoplasma gondii and neospora caninum coccidia differing in host range and transmission strategy	2012	Article	plos pathogens	7.562	81	8	0	0	0	5	4	2
748	the nested assembly of plant facilitation networks prevents species extinctions	2008	Article	american naturalist	3.832	80	1	0	0	0	2	0	0
749	feeding habitat selection by hunting leopards panthera pardus in a woodland savanna prey catchability versus abundance	2007	Article	animal behaviour	3.137	80	0	0	0	0	0	0	0
750	observer bias and the detection of lowdensity populations	2009	Article	ecological applications	4.093	80	3	0	0	1	0	0	0
751	effects of climatedriven primary production change on marine food webs implications for fisheries and conservation	2010	Article	global change biology	8.044	80	10	0	0	2	0	1	1
752	learning to coexist with wildfire	2014	Review	nature	41.456	80	235	18	6	0	110	19	0
753	valuing insect pollination services with cost of replacement	2008	Article	plos one	3.234	80	27	1	1	1	5	0	0
754	costeffectiveness of dryland forest restoration evaluated by spatial analysis of ecosystem services	2010	Article	proceedings of the national academy of sciences of the united states of america	9.674	80	1	0	0	0	1	0	0
755	ecological correlates of ex situ seed longevity a comparative study on 195 species	2009	Article	annals of botany	3.654	79	3	0	0	4	0	0	0
756	the conservation and restoration of wild bees	2010	Review	annals of the new york academy of sciences	4.383	79	3	0	0	1	0	0	0
757	managed relocation integrating the scientific regulatory and ethical challenges	2012	Article	bioscience	5.377	79	16	0	5	0	0	0	0
758	ecological correlates and conservation implications of overestimating species geographic ranges	2008	Article	conservation biology	4.165	79	1	0	0	0	0	0	0
759	recognising the necessity for indopacific seagrass conservation	2010	Review	conservation letters	7.241	79	3	0	0	0	4	0	0
760	what is ecological engineering	2012	Article	ecological engineering	2.58	79	3	0	0	0	0	0	2
761	ploidy influences rarity and invasiveness in plants	2011	Article	journal of ecology	5.521	79	5	0	0	0	2	0	1
762	mapping hotspots of multiple landscape functions a case study on farmland afforestation in scotland	2007	Article	landscape ecology	3.5	79	0	0	0	0	0	0	0
763	evolving science of marine reserves new developments and emerging research frontiers	2010	Review	proceedings of the national academy of sciences of the united states of america	9.674	79	3	0	0	1	0	0	0
764	global economic potential for reducing carbon dioxide emissions from mangrove loss	2012	Article	proceedings of the national academy of sciences of the united states of america	9.674	79	51	1	2	0	34	8	0
765	network analysis identifies weak and strong links in a metapopulation system	2008	Article	proceedings of the national academy of sciences of the united states of america	9.674	79	0	0	0	0	0	0	0
766	targeting global conservation funding to limit immediate biodiversity declines	2013	Article	proceedings of the national academy of sciences of the united states of america	9.674	79	110	8	4	1	65	7	0
767	multinatural geographies for the anthropocene	2012	Article	progress in human geography	5.01	79	1	0	0	0	2	0	0
768	modeling environmental effects on the sizestructured energy flow through marine ecosystems part 1 the model	2007	Article	progress in oceanography	3.025	79	6	0	0	2	0	0	0
769	whose conservation	2014	Review	science	33.611	79	157	0	1	2	214	5	0
770	establishing iucn red list criteria for threatened ecosystems | establecimiento de criterios para la lista roja de uicn de ecosistemas amenazados	2011	Article	conservation biology	4.165	78	14	0	0	1	15	2	0
771	survey protocol for detecting chytridiomycosis in all australian frog populations	2008	Article	diseases of aquatic organisms	1.752	78	0	0	0	0	0	0	0
772	ecological services of faba bean	2010	Review	field crops research	2.976	78	3	0	0	1	0	0	0
773	the politics of barstool biology environmental knowledge and power in greater northern yellowstone	2006	Article	geoforum	1.759	78	9	0	1	0	0	0	0
774	changes in landscape composition influence the decline of a threatened woodland caribou population	2007	Article	journal of animal ecology	4.504	78	0	0	0	0	0	0	0
775	effects of logging on gastrointestinal parasite infections and infection risk in african primates	2005	Article	journal of applied ecology	4.564	78	0	0	0	0	0	0	0
776	pollinator webs plant communities and the conservation of rare plants arable weeds as a case study	2006	Article	journal of applied ecology	4.564	78	3	0	0	1	0	0	0
777	comparing hiking mountain biking and horse riding impacts on vegetation and soils in australia and the united states of america	2010	Review	journal of environmental management	2.723	78	4	0	0	2	1	0	0
778	conservation in a cup of water estimating biodiversity and population abundance from environmental dna	2012	Article	molecular ecology	6.494	78	7	0	0	1	5	0	0
779	nonnatives 141 scientists object	2011	Letter	nature	41.456	78	58	4	3	0	9	0	1
780	dispersal and species responses to climate change	2013	Article	oikos	3.444	78	20	0	8	1	20	0	0
781	global gradients in vertebrate diversity predicted by historical areaproductivity dynamics and contemporary environment	2012	Article	plos biology	9.343	78	3	0	0	0	2	1	0
782	the evolution of color vision in nocturnal mammals	2009	Article	proceedings of the national academy of sciences of the united states of america	9.674	78	20	0	2	0	5	0	0
783	aquifers the ultimate groundwaterdependent ecosystems	2006	Article	australian journal of botany	1.355	77	0	0	0	0	0	0	0
784	the search for fragmentation thresholds in a southern sydney suburb	2005	Article	biological conservation	3.762	77	3	0	0	1	0	0	0
785	effects of invasive parasites on bumble bee declines	2011	Review	conservation biology	4.165	77	22	2	0	0	6	1	0
786	coral reef recovery dynamics in a changing world	2011	Article	coral reefs	3.324	77	4	0	0	0	0	0	1
787	hunting for large carnivore conservation	2009	Review	journal of applied ecology	4.564	77	5	0	0	0	6	1	0
788	biological flora of the british isles pteridium aquilinum l kuhn	2006	Review	journal of ecology	5.521	77	3	0	0	0	0	0	2
789	factors influencing the acceptance of nature conservation measuresa qualitative study in switzerland	2007	Article	journal of environmental management	2.723	77	3	0	0	1	0	0	0
790	shades of green measuring the value of urban forests in the housing market	2005	Article	journal of forest economics	1.143	77	0	0	0	0	0	0	0
791	shades of green measuring the value of urban forests in the housing market	2005	Article	journal of forest economics	1.143	77	0	0	0	0	0	0	0
792	marine bacterial microdiversity as revealed by internal transcribed spacer analysis	2005	Article	aquatic microbial ecology	1.967	76	4	0	0	1	0	0	0
793	adaptive phenotypic plasticity in an island songbird exposed to a novel predation risk	2008	Article	behavioral ecology	3.177	76	3	0	0	0	0	0	1
794	safeguarding the pantanal wetlands threats and conservation initiatives	2005	Review	conservation biology	4.165	76	3	0	0	0	0	0	1
795	extinction vulnerability of coral reef fishes	2011	Article	ecology letters	10.689	76	29	1	3	1	2	0	0
796	sustaining visitor use in protected areas future opportunities in recreation ecology research based on the usa experience	2010	Review	environmental management	1.724	76	0	0	0	0	0	0	0
797	madagascars lemurs cryptic diversity or taxonomic inflation	2007	Article	evolutionary anthropology	3.886	76	10	0	1	0	0	0	6
798	the genome of mesobuthus martensii reveals a unique adaptation model of arthropods	2013	Article	nature communications	11.47	76	32	1	0	0	28	5	1
799	why seedlings survive influence of plant attributes	2012	Article	new forests	1.829	76	1	0	0	0	1	0	0
800	economic benefits of biodiversity exceed costs of conservation at an african rainforest reserve	2005	Article	proceedings of the national academy of sciences of the united states of america	9.674	76	4	0	0	0	0	0	1
801	the social structure and strategies of delphinids predictions based on an ecological framework	2007	Review	advances in marine biology	3.483	75	1	0	0	0	1	0	0
802	economic impacts of invasive species in forests past present and future	2009	Review	annals of the new york academy of sciences	4.383	75	7	0	1	0	0	0	0
803	fences and artificial water affect african savannah elephant movement patterns	2009	Article	biological conservation	3.762	75	15	0	2	0	0	0	0
804	bee community shifts with landscape context in a tropical countryside	2007	Article	ecological applications	4.093	75	3	0	0	1	0	0	0
805	phenological tracking enables positive species responses to climate change	2012	Article	ecology	4.656	75	13	0	1	0	7	1	0
806	living fast and dying of infection host life history drives interspecific variation in infection and disease risk	2012	Article	ecology letters	10.689	75	2	0	0	0	1	0	0
807	democratic decentralization in subsaharan africa its contribution to forest management livelihoods and enfranchisement	2010	Article	environmental conservation	2.368	75	2	0	0	0	2	0	0
808	impact of declining intermediatewater oxygen on deepwater fishes in the california current	2011	Article	marine ecology progress series	2.619	75	52	6	0	0	1	0	0
809	genetic population structure of natterers bats explained by mating at swarming sites and philopatry	2005	Article	molecular ecology	6.494	75	0	0	0	0	0	0	0
810	topological keystone species measures of positional importance in food webs	2006	Article	oikos	3.444	75	3	0	0	0	0	0	1
811	conservation and diversity of seed associated endophytes in zea across boundaries of evolution ethnography and ecology	2011	Article	plos one	3.234	75	4	0	0	0	1	0	1
812	land management practices associated with house loss in wildfires	2012	Article	plos one	3.234	75	92	10	2	1	70	1	0
813	reversing a tree regeneration crisis in an endangered ecoregion	2009	Article	proceedings of the national academy of sciences of the united states of america	9.674	75	0	0	0	0	0	0	0
814	reversing defaunation restoring species in a changing world	2014	Review	science	33.611	75	149	12	4	0	66	1	0
815	bat mortality at wind turbines in northwestern europe	2010	Article	acta chiropterologica	1.133	74	0	0	0	0	0	0	0
816	estimating animal population density using passive acoustics	2013	Article	biological reviews	9.67	74	3	0	0	1	0	0	0
817	status of species conservation banking in the united states	2005	Review	conservation biology	4.165	74	3	0	0	1	0	0	0
818	the future of tropical species on a warmer planet	2009	Article	conservation biology	4.165	74	3	0	0	1	0	0	0
819	marine reserve networks for species that move within a home range	2009	Article	ecological applications	4.093	74	3	0	0	1	0	0	0
820	willow on yellowstones northern range evidence for a trophic cascade	2007	Article	ecological applications	4.093	74	3	0	0	0	0	8	0
821	redefining payments for environmental services	2012	Article	ecological economics	2.72	74	3	0	0	0	0	0	1
822	redefining payments for environmental services	2012	Article	ecological economics	2.72	74	3	0	0	0	0	0	1
823	a gap analysis and comprehensive conservation strategy for riverine ecosystems of missouri	2007	Review	ecological monographs	6.98	74	3	0	0	1	0	0	0
824	functional traits the phylogeny of function and ecosystem service vulnerability	2013	Article	ecology and evolution	2.32	74	23	0	2	0	25	0	0
825	ecological and evolutionary implications of food subsidies from humans	2013	Article	ecology letters	10.689	74	39	0	2	1	28	1	0
826	what causes latitudinal gradients in species diversity evolutionary processes and ecological constraints on swallowtail biodiversity	2012	Article	ecology letters	10.689	74	13	0	0	0	17	1	0
827	reconstituting nature conservation towards a careful political ecology	2008	Article	geoforum	1.759	74	0	0	0	0	0	0	0
828	will climate change promote future invasions	2013	Article	global change biology	8.044	74	9	0	0	0	15	5	0
829	pollination services decline with distance from natural habitat even in biodiversityrich areas	2010	Article	journal of applied ecology	4.564	74	3	0	0	1	0	0	0
830	the california hotspots project identifying regions of rapid diversification of mammals	2008	Article	molecular ecology	6.494	74	5	0	0	0	2	0	1
831	assessing species vulnerability to climate change	2015	Review	nature climate change	14.547	74	132	2	0	0	198	7	0
832	assessing species vulnerability to climate change	2015	Review	nature climate change	14.547	74	132	2	0	0	198	7	0
833	the emergence and promise of functional biogeography	2014	Review	proceedings of the national academy of sciences of the united states of america	9.674	74	25	1	0	0	29	0	0
834	climate change and the cetacean community of northwest scotland	2005	Article	biological conservation	3.762	73	0	0	0	0	0	0	0
835	ability of wildlife overpasses to provide connectivity and prevent genetic isolation	2009	Article	conservation biology	4.165	73	1	0	0	0	1	0	0
836	the microbial diversity of inland waters	2006	Review	current opinion in biotechnology	7.117	73	1	0	0	0	1	0	0
837	fishtraits a database of ecological and lifehistory traits of freshwater fishes of the united states | fishtraits base de datos de caractersticas ecolgicas y de historia de vida de peces dulceacucolas en los estados unidos de norteamrica	2009	Article	fisheries	1.253	73	0	0	0	0	0	0	0
838	addressing longitudinal connectivity in the systematic conservation planning of fresh waters	2011	Article	freshwater biology	2.738	73	0	0	0	0	0	0	0
839	the birds and the bees and the flowers and the trees lessons from genetic mapping of sex determination in plants and animals	2010	Review	genetics	5.963	73	4	0	0	0	1	0	1
840	local adaptation and the evolution of species ranges under climate change	2010	Article	journal of theoretical biology	2.116	73	7	0	1	0	0	0	0
841	a genetic similarity rule determines arthropod community structure	2006	Article	molecular ecology	6.494	73	0	0	0	0	0	0	0
842	engineering novel habitats on urban infrastructure to increase intertidal biodiversity	2009	Article	oecologia	3.093	73	6	0	1	0	0	1	0
843	barnacle reproductive hotspots linked to nearshore ocean conditions	2005	Article	proceedings of the national academy of sciences of the united states of america	9.674	73	2	0	0	0	2	0	0
844	impact of grassland farming intensification on the breeding ecology of an indicator insectivorous passerine the whinchat saxicola rubetra lessons for overall alpine meadowland management	2006	Article	biological conservation	3.762	72	5	0	1	0	0	0	0
845	fieldtesting ecological and economic benefits of coffee certification programs	2007	Article	conservation biology	4.165	72	0	0	0	0	0	0	0
846	effects of urbanization and urban stream restoration on the physical and biological structure of stream ecosystems	2011	Article	ecological applications	4.093	72	8	0	1	0	1	0	0
847	forest floor depth mediates understory vigor in xeric pinus palustris ecosystems	2007	Article	ecological applications	4.093	72	0	0	0	0	0	0	0
848	assessing spatial patterns of disease risk to biodiversity implications for the management of the amphibian pathogen batrachochytrium dendrobatidis	2011	Article	journal of applied ecology	4.564	72	0	0	0	0	0	0	0
849	monitoring carnivore populations at the landscape scale occupancy modelling of tigers from sign surveys	2011	Article	journal of applied ecology	4.564	72	1	0	0	0	0	1	0
850	integrated treatment and recycling of stormwater a review of australian practice	2006	Review	journal of environmental management	2.723	72	3	0	0	1	0	0	0
851	strong effect of dispersal network structure on ecological dynamics	2008	Article	nature	41.456	72	4	0	0	0	0	0	1
852	perennial grasslands enhance biodiversity and multiple ecosystem services in bioenergy landscapes	2014	Article	proceedings of the national academy of sciences of the united states of america	9.674	72	102	5	4	0	67	4	0
853	pollination and restoration	2009	Review	science	33.611	72	8	0	1	0	1	0	0
854	evidence needed to manage freshwater ecosystems in a changing climate turning adaptation principles into practice	2010	Article	science of the total environment	4.099	72	3	0	0	1	0	0	0
855	carbon cycling and storage in mangrove forests	2014	Article	annual review of marine science	14.356	71	3	0	0	0	4	0	0
856	natural processes in delta restoration application to the mississippi delta	2011	Article	annual review of marine science	14.356	71	10	1	0	0	0	0	0
857	habitat human pressure and social behavior partialling out factors affecting largescale territory extinction in an endangered vulture	2007	Article	biological conservation	3.762	71	5	0	1	0	0	0	0
858	the 10 australian ecosystems most vulnerable to tipping points	2011	Article	biological conservation	3.762	71	4	0	0	0	4	0	0
859	the role of mammals in creating and modifying seedshadows in tropical forests and some possible consequences of their elimination	2007	Review	biotropica	2.084	71	1	0	0	0	2	0	0
860	beyond exclusion alternative approaches to biodiversity conservation in the developing tropics	2010	Review	current opinion in environmental sustainability	3.491	71	0	0	0	0	0	0	0
861	plant and microbial controls on nitrogen retention and loss in a humid tropical forest	2008	Article	ecology	4.656	71	0	0	0	0	0	0	0
862	an integrated risk assessment for climate change analysing the vulnerability of sharks and rays on australias great barrier reef	2010	Article	global change biology	8.044	71	32	0	1	0	53	0	0
863	the detection of aquatic animal species using environmental dna a review of edna as a survey tool in ecology	2014	Review	journal of applied ecology	4.564	71	26	0	0	0	45	0	0
864	trends in the use of private gardens by wild birds in great britain 19952002	2005	Article	journal of applied ecology	4.564	71	0	0	0	0	0	0	0
865	relative contributions of plant traits and soil microbial properties to mountain grassland ecosystem services	2013	Article	journal of ecology	5.521	71	10	0	1	0	3	1	0
866	beyond competition incorporating positive interactions between species to predict ecosystem invasibility	2008	Review	plos biology	9.343	71	6	0	1	0	0	0	0
867	cumulative human impacts on mediterranean and black sea marine ecosystems assessing current pressures and opportunities	2013	Article	plos one	3.234	71	22	0	0	1	29	1	0
868	global patterns of guild composition and functional diversity of spiders	2011	Article	plos one	3.234	71	0	0	0	0	0	0	0
869	rapid loss of paraguays atlantic forest and the status of protected areas a landsat assessment	2007	Article	remote sensing of environment	6.393	71	4	0	0	1	1	0	0
870	the restoration of biodiversity where has research been and where does it need to go	2011	Article	american journal of botany	2.603	70	1	0	0	0	0	0	0
871	a phylogenetic analysis of sleep architecture in mammals the integration of anatomy physiology and ecology	2006	Article	american naturalist	3.832	70	6	0	1	0	0	0	0
872	dropping dead causes and consequences of vulture population declines worldwide	2012	Article	annals of the new york academy of sciences	4.383	70	31	2	2	0	4	1	0
873	urban biodiversity patterns and mechanisms	2011	Article	annals of the new york academy of sciences	4.383	70	3	0	0	1	0	0	0
874	biodiversity conservation in humanmodified amazonian forest landscapes	2010	Article	biological conservation	3.762	70	6	0	0	2	0	0	1
875	biodiversity conservation in humanmodified amazonian forest landscapes	2010	Article	biological conservation	3.762	70	0	0	0	0	0	0	0
876	biodiversity conservation in humanmodified landscapes of mesoamerica past present and future	2010	Article	biological conservation	3.762	70	6	0	0	2	0	0	1
877	biodiversity conservation in humanmodified landscapes of mesoamerica past present and future	2010	Article	biological conservation	3.762	70	0	0	0	0	0	0	0
878	effect of local cultural context on the success of communitybased conservation interventions	2010	Article	conservation biology	4.165	70	1	0	0	0	0	0	0
879	summarizing the evidence on the international trade in illegal wildlife	2010	Article	ecohealth	2.451	70	21	1	1	0	2	0	0
880	modeling loggerhead turtle movement in the mediterranean importance of body size and oceanography	2008	Article	ecological applications	4.093	70	0	0	0	0	0	0	0
881	beyond climate change attribution in conservation and ecological research	2013	Article	ecology letters	10.689	70	20	0	1	0	18	0	0
882	mechanisms driving change altered species interactions and ecosystem function through global warming	2010	Review	journal of animal ecology	4.504	70	19	0	1	0	25	0	0
883	evidence that dingoes limit abundance of a mesopredator in eastern australian forests	2009	Article	journal of applied ecology	4.564	70	11	1	0	0	2	0	0
884	seamounts identity crisis or split personality	2007	Review	journal of biogeography	4.59	70	1	0	0	0	1	0	0
885	a review of the application of molecular genetics for fisheries management and conservation of sharks and rays	2012	Review	journal of fish biology	1.658	70	0	0	0	0	0	0	0
886	bycatch governance and best practice mitigation technology in global tuna fisheries	2011	Article	marine policy	2.61	70	3	0	0	9	0	0	0
887	biodiversity offsets in theory and practice	2013	Review	oryx	1.849	70	37	1	2	0	20	1	0
888	political animals on animals as subjects in an enlarged political geography	2007	Article	political geography	2.676	70	3	0	0	0	0	0	1
889	agentbased modeling of deforestation in southern yucatn mexico and reforestation in the midwest united states	2007	Article	proceedings of the national academy of sciences of the united states of america	9.674	70	3	0	0	2	0	0	0
890	panaceas and diversification of environmental policy	2007	Article	proceedings of the national academy of sciences of the united states of america	9.674	70	9	0	1	0	1	0	0
891	agentbased modeling in ecological economics	2010	Review	annals of the new york academy of sciences	4.383	69	3	0	0	1	0	0	0
892	biodiversity loss affects global disease ecology	2009	Article	bioscience	5.377	69	25	0	3	1	4	2	1
893	breaching the dispersal barrier to invasion quantification and management	2009	Article	ecological applications	4.093	69	3	0	0	1	0	0	0
894	breaching the dispersal barrier to invasion quantification and management	2009	Article	ecological applications	4.093	69	0	0	0	0	0	0	0
895	linking demographic effects of habitat fragmentation across landscapes to continental sourcesink dynamics	2005	Article	ecological applications	4.093	69	3	0	0	0	0	0	1
896	optimizing dispersal corridors for the cape proteaceae using network flow	2008	Article	ecological applications	4.093	69	9	0	1	0	0	0	0
897	allocating monitoring effort in the face of unknown unknowns	2010	Article	ecology letters	10.689	69	1	0	0	0	2	0	0
898	enhancing ecosystem management through socialecological inventories lessons from kristianstads vattenrike sweden	2007	Article	environmental conservation	2.368	69	6	0	1	0	0	0	0
899	parasites emerging disease and wildlife conservation	2010	Review	international journal for parasitology	3.872	69	0	0	0	0	0	0	0
900	a step towards seascape scale conservation using vessel monitoring systems vms to map fishing activity	2007	Article	plos one	3.234	69	9	0	1	0	0	0	0
901	urban stormwater runoff a new class of environmental flow problem	2012	Article	plos one	3.234	69	3	0	0	0	5	0	0
902	decentralization for costeffective conservation	2009	Article	proceedings of the national academy of sciences of the united states of america	9.674	69	11	0	1	0	5	0	0
903	ecological indicators display reduced variation in north american catch share fisheries	2010	Article	proceedings of the national academy of sciences of the united states of america	9.674	69	5	0	0	0	2	0	2
904	the precursors of governance in the maine lobster fishery	2007	Article	proceedings of the national academy of sciences of the united states of america	9.674	69	6	0	1	0	0	0	0
905	evolutionary conservation of species roles in food webs	2012	Article	science	33.611	69	27	1	1	0	12	1	0
906	potentials for the prevention of municipal solid waste	2008	Article	waste management	3.22	69	40	5	0	1	0	0	0
907	phylogeny of the tribe indigofereae leguminosaepapilionoideae geographically structured more in succulentrich and temperate settings than in grassrich environments	2009	Article	american journal of botany	2.603	68	3	0	0	0	0	0	6
908	what can ecology contribute to ecosystembased management	2010	Article	annual review of marine science	14.356	68	1	0	0	0	1	0	0
909	conservation ecology of bees populations species and communities	2009	Review	apidologie	1.676	68	3	0	0	0	4	0	0
910	achieving conservation science that bridges the knowledgeaction boundary	2013	Article	conservation biology	4.165	68	25	0	0	1	36	2	0
911	birds as suppliers of seed dispersal in temperate ecosystems conservation guidelines from realworld landscapes	2010	Article	conservation biology	4.165	68	50	8	0	0	0	0	0
912	gastrointestinal bacterial transmission among humans mountain gorillas and livestock in bwindi impenetrable national park uganda	2008	Article	conservation biology	4.165	68	3	0	0	1	0	0	0
913	ecology and management of weeds under conservation agriculture a review	2012	Review	crop protection	1.493	68	3	0	0	1	0	0	0
914	predicting the effects of habitat homogenization on marine biodiversity	2006	Article	ecological applications	4.093	68	0	0	0	0	0	0	0
915	pollution status of the bohai sea an overview of the environmental quality assessment related trace metals	2014	Review	environment international	5.559	68	1	0	0	0	0	1	0
916	human transformations of the wadden sea ecosystem through time a synthesis	2005	Article	helgoland marine research	1.364	68	0	0	0	0	0	0	0
917	habitat or fuel implications of longterm postfire dynamics for the development of key resources for fauna and fire	2011	Article	journal of applied ecology	4.564	68	9	2	0	0	0	1	0
918	sanitary versus environmental policies fitting together two pieces of the puzzle of european vulture conservation	2010	Article	journal of applied ecology	4.564	68	1	0	0	0	1	0	0
919	linking vegetation change carbon sequestration and biodiversity insights from island ecosystems in a longterm natural experiment	2012	Article	journal of ecology	5.521	68	4	0	0	0	4	0	0
920	protection of the environment from ionising radiation in a regulatory context protect proposed numerical benchmark values	2009	Article	journal of environmental radioactivity	2.483	68	1	0	0	0	0	1	0
921	using fire to increase the scale benefits and future maintenance of fuels treatments	2012	Article	journal of forestry	2	68	1	0	0	0	1	0	0
922	phylogenetic niche conservatism what are the underlying evolutionary and ecological causes	2012	Review	new phytologist	7.672	68	2	0	0	0	1	0	0
923	hybrid vigor between native and introduced salamanders raises new challenges for conservation	2007	Article	proceedings of the national academy of sciences of the united states of america	9.674	68	13	0	2	0	0	0	0
924	use of multiple dispersal pathways facilitates amphibian persistence in stream networks	2010	Article	proceedings of the national academy of sciences of the united states of america	9.674	68	0	0	0	0	0	0	0
925	recommendations for integrating restoration ecology and conservation biology in ponderosa pine forests of the southwestern united states	2006	Article	restoration ecology	1.838	68	9	0	1	0	0	0	1
926	a new genus of african monkey rungwecebus morphology ecology and molecular phylogenetics	2006	Article	science	33.611	68	17	0	2	1	0	0	3
927	the british river of the future how climate change and human activity might affect two contrasting river ecosystems in england	2009	Review	science of the total environment	4.099	68	0	0	0	0	0	0	0
928	a framework for integrating biodiversity concerns into national redd+ programmes	2012	Article	biological conservation	3.762	67	11	1	0	0	0	0	1
929	cultured fish integrative biology and management of domestication and interactions with wild fish	2012	Review	biological reviews	9.67	67	7	0	0	2	6	0	0
930	extrapolating nontarget risk of bt crops from laboratory to field	2010	Article	biology letters	3.248	67	6	0	0	2	0	0	0
931	landscape context not patch size determines bumblebee density on flower mixtures sown for agrienvironment schemes	2007	Article	biology letters	3.248	67	9	0	1	0	0	0	1
932	the membrane biofilm reactor mbfr for water and wastewater treatment principles applications and recent developments	2012	Article	bioresource technology	4.494	67	2	0	0	0	3	0	0
933	dna evidence for global dispersal and probable endemicity of protozoa	2007	Article	bmc evolutionary biology	3.368	67	3	0	0	0	0	0	1
934	a generic impactscoring system applied to alien mammals in europe contributed paper	2010	Article	conservation biology	4.165	67	0	0	0	0	0	0	0
935	interactions among bioenergy feedstock choices landscape dynamics and land use	2011	Article	ecological applications	4.093	67	9	0	1	1	0	0	0
936	untangling the biological contributions to soil stability in semiarid shrublands	2009	Article	ecological applications	4.093	67	0	0	0	0	0	0	0
937	centrality measures and the importance of generalist species in pollination networks	2010	Article	ecological complexity	1.931	67	0	0	0	0	0	0	0
938	a timecalibrated species tree of crocodylia reveals a recent radiation of the true crocodiles	2011	Article	evolution	4.612	67	12	0	1	0	2	0	1
939	assessing cultural and ecological variation in ethnobiological research the importance of gender	2005	Article	journal of ethnobiology	1	67	4	0	0	0	0	1	1
940	assessing cultural and ecological variation in ethnobiological research the importance of gender	2005	Article	journal of ethnobiology	1	67	4	0	0	0	0	1	1
941	assessing cultural and ecological variation in ethnobiological research the importance of gender	2005	Article	journal of ethnobiology	1	67	1	0	0	0	0	1	0
942	assessing cultural and ecological variation in ethnobiological research the importance of gender	2005	Article	journal of ethnobiology	1	67	1	0	0	0	0	1	0
943	voices from the sea ice the reception of climate impact narratives	2009	Article	journal of historical geography	1.028	67	0	0	0	0	0	0	0
944	discovery of the first asian plethodontid salamander	2005	Article	nature	41.456	67	7	0	0	1	0	1	1
945	the potential and pitfalls of global environmental governance the politics of transfrontier conservation areas in southern africa	2006	Article	political geography	2.676	67	0	0	0	0	0	0	0
946	homeotic effects somitogenesis and the evolution of vertebral numbers in recent and fossil amniotes	2010	Article	proceedings of the national academy of sciences of the united states of america	9.674	67	8	0	1	0	1	0	0
947	monitoring the biological activity of micropollutants during advanced wastewater treatment with ozonation and activated carbon filtration	2010	Article	water research	5.528	67	0	0	0	0	0	0	0
948	the new conservation debate the view from practical ethics	2011	Article	biological conservation	3.762	66	12	0	1	0	1	0	0
949	why are there so many insect species perspectives from fossils and phylogenies	2007	Review	biological reviews	9.67	66	3	0	0	0	0	0	4
950	neotropical plant evolution assembling the big picture	2013	Review	botanical journal of the linnean society	2.534	66	1	0	0	0	1	0	0
951	using carbon investment to grow the biodiversity bank	2008	Short Survey	conservation biology	4.165	66	3	0	0	1	0	0	0
952	chinook salmon use of spawning patches relative roles of habitat quality size and connectivity	2007	Article	ecological applications	4.093	66	0	0	0	0	0	0	0
953	modeling the effects of environmental disturbance on wildlife communities avian responses to prescribed fire	2009	Article	ecological applications	4.093	66	3	0	0	0	0	0	1
954	nonnative trout impact an alpinenesting bird by altering aquaticinsect subsidies	2010	Article	ecology	4.656	66	6	0	1	0	0	0	0
955	nonnative trout impact an alpinenesting bird by altering aquaticinsect subsidies	2010	Article	ecology	4.656	66	6	0	1	0	0	0	0
956	nonnative trout impact an alpinenesting bird by altering aquaticinsect subsidies	2010	Article	ecology	4.656	66	4	0	0	0	0	0	1
957	the role of species traits in the establishment success of exotic birds	2009	Article	global change biology	8.044	66	0	0	0	0	0	0	0
958	the distribution of breeding birds around upland wind farms	2009	Article	journal of applied ecology	4.564	66	14	0	1	0	6	0	1
959	development and testing of a sustainable environmental restoration policy on eradicating the poverty trap in chinas changting county	2009	Article	proceedings of the national academy of sciences of the united states of america	9.674	66	1	0	0	0	0	0	0
960	are hotspots of evolutionary potential adequately protected in southern california	2008	Article	biological conservation	3.762	65	0	0	0	0	0	0	0
961	conserving biodiversity in production landscapes	2010	Article	ecological applications	4.093	65	4	0	0	1	0	0	0
962	multiple stressors and amphibian declines dual impacts of pesticides and fish on yellowlegged frogs	2007	Article	ecological applications	4.093	65	1	0	0	0	1	0	0
963	carbon dioxide and methane fluxes in drained tropical peat before and after hydrological restoration	2008	Article	ecology	4.656	65	18	2	0	0	0	0	0
964	indirect effects of an exploited predator on recruitment of coralreef fishes	2008	Article	ecology	4.656	65	17	1	1	0	3	0	0
965	field theory for biogeography a spatially explicit model for predicting patterns of biodiversity	2010	Article	ecology letters	10.689	65	21	0	4	0	1	0	0
966	multispecies comparison reveals that invasive and native plants differ in their traits but not in their plasticity	2011	Article	functional ecology	4.828	65	1	0	0	0	0	1	0
967	the effect of decoupling on marginal agricultural systems implications for farm incomes land use and upland ecology	2010	Article	land use policy	2.631	65	0	0	0	0	0	0	0
968	using ecological thresholds to evaluate the costs and benefits of setasides in a biodiversity hotspot	2014	Article	science	33.611	65	89	7	2	0	29	2	0
969	does a toppredator provide an endangered rodent with refuge from an invasive mesopredator	2009	Article	animal conservation	2.852	64	14	2	1	0	0	1	0
970	the delphi process an expertbased approach to ecological modelling in datapoor environments	2006	Article	animal conservation	2.852	64	0	0	0	0	0	0	0
971	archaeology meets marine ecology the antiquity of maritime cultures and human impacts on marine fisheries and ecosystems	2010	Article	annual review of marine science	14.356	64	0	0	0	0	0	0	0
972	archaea in biogeochemical cycles	2013	Article	annual review of microbiology	12.182	64	3	0	0	0	4	0	0
973	the effects of methylphenidate on decision making in attentiondeficithyperactivity disorder	2008	Article	biological psychiatry	10.255	64	0	0	0	0	0	0	0
974	using surrogate species and groups for conservation planning and management	2008	Article	bioscience	5.377	64	1	0	0	0	1	0	0
975	ecology of the lake huron fish community 19701999	2005	Review	canadian journal of fisheries and aquatic sciences	2.287	64	0	0	0	0	0	0	0
976	utility of dynamiclandscape metapopulation models for sustainable forest management	2005	Article	conservation biology	4.165	64	0	0	0	0	0	0	0
977	challenges in framing the economics of ecosystems and biodiversity the teeb initiative	2010	Review	current opinion in environmental sustainability	3.491	64	0	0	0	0	0	0	0
978	sizeselective harvesting alters life histories of a temperate sexchanging fish	2007	Article	ecological applications	4.093	64	3	0	0	0	0	0	1
979	economic valuation of biodiversity a comparative study	2008	Article	ecological economics	2.72	64	1	0	0	0	1	0	0
980	economic valuation of biodiversity a comparative study	2008	Article	ecological economics	2.72	64	1	0	0	0	1	0	0
981	modeling the beta diversity of coral reefs	2006	Article	ecology	4.656	64	0	0	0	0	0	0	0
982	rapid recovery of dung beetle communities following habitat fragmentation in central amazonia	2005	Article	ecology	4.656	64	1	0	0	0	1	0	0
983	an evaluation of mapped species distribution models used for conservation planning	2005	Article	environmental conservation	2.368	64	1	0	0	0	1	0	0
984	evolutionary ecology at the extremes of species ranges	2010	Article	environmental reviews	3	64	4	0	0	0	0	1	1
985	multiscale approach for predicting fish species distributions across coral reef seascapes	2011	Article	plos one	3.234	64	1	0	0	0	1	0	0
986	coexistence between wildlife and humans at fine spatial scales	2012	Article	proceedings of the national academy of sciences of the united states of america	9.674	64	112	10	3	0	24	1	1
987	several scales of biodiversity affect ecosystem multifunctionality	2013	Article	proceedings of the national academy of sciences of the united states of america	9.674	64	74	5	4	0	16	0	0
988	how ecological restoration alters ecosystem services an analysis of carbon sequestration in chinas loess plateau	2013	Article	scientific reports	5.578	64	3	0	0	0	4	0	0
989	are review articles a reliable source of evidence to support conservation and environmental management a comparison with medicine	2006	Article	biological conservation	3.762	63	10	0	1	0	3	0	0
990	the ebird enterprise an integrated approach to development and application of citizen science	2014	Review	biological conservation	3.762	63	36	1	1	0	25	1	1
991	pathogens and antibiotic residues in animal manures and hygienic and ecological risks related to subsequent land application	2009	Article	bioresource technology	4.494	63	3	0	0	1	0	0	0
992	revegetation in agricultural areas the development of structural complexity and floristic diversity	2009	Article	ecological applications	4.093	63	0	0	0	0	0	0	0
993	forest fragmentation as cause of bacterial transmission among nonhuman primates humans and livestock uganda	2008	Article	emerging infectious diseases	6.751	63	0	0	0	0	0	0	0
994	adaptive management and targeting of agrienvironment schemes does benefit biodiversity a case study of the corn bunting emberiza calandra	2011	Article	journal of applied ecology	4.564	63	9	0	1	1	0	1	0
995	biology ecology and conservation of the mobulidae	2012	Review	journal of fish biology	1.658	63	11	0	0	0	8	4	1
996	the science of european marine reserves status efficacy and future needs	2012	Article	marine policy	2.61	63	3	0	0	0	5	0	0
997	host niches and defensive extended phenotypes structure parasitoid wasp communities	2009	Article	plos biology	9.343	63	16	0	0	0	24	0	0
998	estimates of genetic differentiation measured by fst do not necessarily require large sample sizes when using many snp markers	2012	Article	plos one	3.234	63	3	0	0	0	3	0	0
999	improved probability of detection of ecological surprises	2010	Review	proceedings of the national academy of sciences of the united states of america	9.674	63	0	0	0	0	0	0	0
1000	managing ecological thresholds in coupled environmentalhuman systems	2011	Article	proceedings of the national academy of sciences of the united states of america	9.674	63	6	0	3	0	0	0	0
1001	exploiting the ecogenomics toolbox for environmental diagnostics of organohaliderespiring bacteria	2010	Review	trends in biotechnology	11.958	63	3	0	0	0	0	0	1
1002	the use of conceptual ecological models to guide ecosystem restoration in south florida	2005	Article	wetlands	1.572	63	3	0	0	1	0	0	0
1003	a metaanalysis of fauna and flora species richness and abundance in plantations and pasture lands	2010	Review	biological conservation	3.762	62	0	0	0	0	0	0	0
1004	multispecies occurrence models to evaluate the effects of conservation and management actions	2010	Article	biological conservation	3.762	62	2	0	0	0	2	0	0
1005	network thinking in riverscape conservation a graphbased approach	2011	Article	biological conservation	3.762	62	0	0	0	0	0	0	0
1006	top 40 priorities for science to inform us conservation and management policy	2011	Article	bioscience	5.377	62	43	3	3	0	0	2	0
1007	toward best practices for developing regional connectivity maps	2011	Review	conservation biology	4.165	62	1	0	0	0	1	0	0
1008	minimum viable metapopulation size extinction debt and the conservation of a declining species	2007	Article	ecological applications	4.093	62	1	0	0	0	1	0	0
1009	facilitation cascade drives positive relationship between native biodiversity and invasion success	2010	Article	ecology	4.656	62	1	0	0	0	0	0	0
1010	conservation agriculture in the dry mediterranean climate	2012	Article	field crops research	2.976	62	3	0	0	2	0	0	0
1011	a novel approach to quantify and locate potential microrefugia using topoclimate climate stability and isolation from the matrix	2012	Article	global change biology	8.044	62	2	0	0	0	3	0	0
1012	predicting the impact of livestock grazing on birds using foraging height data	2005	Article	journal of applied ecology	4.564	62	20	1	2	0	0	0	0
1013	scattered trees a complementary strategy for facilitating adaptive responses to climate change in modified landscapes	2009	Article	journal of applied ecology	4.564	62	0	0	0	0	0	0	0
1014	terrestrial invertebrates as bioindicators an overview of available taxonomic groups	2013	Article	journal of insect conservation	1.717	62	1	0	0	0	0	2	0
1015	calcification morphotypes of the coccolithophorid emiliania huxleyi in the southern ocean changes in 2001 to 2006 compared to historical data	2007	Article	marine ecology progress series	2.619	62	0	0	0	0	0	0	0
1016	systematic marine conservation planning in datapoor regions socioeconomic data is essential	2009	Article	marine policy	2.61	62	9	0	1	1	0	0	0
1017	inferring landscape effects on dispersal from genetic distances how far can we go	2011	Article	molecular ecology	6.494	62	0	0	0	0	0	0	0
1018	diversity loss with persistent human disturbance increases vulnerability to ecosystem collapse	2013	Article	nature	41.456	62	92	3	1	0	75	11	0
1019	monitoring great ape and elephant abundance at large spatial scales measuring effectiveness of a conservation landscape	2010	Article	plos one	3.234	62	6	0	0	1	0	0	1
1020	prioritizing key resilience indicators to support coral reef management in a changing climate	2012	Review	plos one	3.234	62	15	0	1	2	4	2	0
1021	natural capital and ecosystem services informing decisions from promise to practice	2015	Review	proceedings of the national academy of sciences of the united states of america	9.674	62	72	2	2	0	65	1	0
1022	emerging threats and opportunities for largescale ecological restoration in the atlantic forest of brazil	2011	Article	restoration ecology	1.838	62	3	0	0	0	0	0	1
1023	the shape and temporal dynamics of phylogenetic trees arising from geographic speciation	2010	Article	systematic biology	14.387	62	0	0	0	0	0	0	0
1024	the search for the fungal tree of life	2009	Review	trends in microbiology	9.186	62	6	0	1	0	0	0	0
1025	marine notake zone rapidly benefits endangered penguin	2010	Article	biology letters	3.248	61	23	2	1	0	0	0	0
1026	detection of asian carp dna as part of a great lakes basinwide surveillance program	2013	Article	canadian journal of fisheries and aquatic sciences	2.287	61	45	5	0	0	7	2	0
1027	an endangered longhorn beetle associated with old oaks and its possible role as an ecosystem engineer	2008	Article	conservation biology	4.165	61	3	0	0	0	0	0	1
1028	the role of prices in conserving critical natural capital	2008	Review	conservation biology	4.165	61	9	0	1	1	0	0	0
1029	problematizing redd+ as an experiment in payments for ecosystem services	2012	Review	current opinion in environmental sustainability	3.491	61	11	0	1	0	3	0	0
1030	balancing alternative land uses in conservation prioritization	2011	Article	ecological applications	4.093	61	1	0	0	0	1	0	0
1031	estimating dispersal potential for marine larvae dynamic models applied to scleractinian corals	2010	Article	ecology	4.656	61	3	0	0	0	3	0	0
1032	ungulate preference for burned patches reveals strength of firegrazing interaction	2011	Article	ecology and evolution	2.32	61	0	0	0	0	0	0	0
1033	community attitudes toward three protected areas in upper myanmar burma	2006	Article	environmental conservation	2.368	61	0	0	0	0	0	0	0
1034	changes in breeding success and abundance of groundnesting moorland birds in relation to the experimental deployment of legal predator control	2010	Article	journal of applied ecology	4.564	61	8	0	0	1	5	0	0
1035	enhancing pollinator biodiversity in intensive grasslands	2009	Article	journal of applied ecology	4.564	61	9	0	1	1	0	1	0
1036	stubble height affects the use of stubble fields by farmland birds	2005	Article	journal of applied ecology	4.564	61	0	0	0	0	0	0	0
1037	an arctic community of symbiotic fungi assembled by longdistance dispersers phylogenetic diversity of ectomycorrhizal basidiomycetes in svalbard based on soil and sporocarp dna	2012	Article	journal of biogeography	4.59	61	0	0	0	0	0	0	0
1038	what is a home range	2012	Article	journal of mammalogy	1.84	61	1	0	0	0	1	0	0
1039	life history and spatial traits predict extinction risk due to climate change	2014	Article	nature climate change	14.547	61	85	9	1	0	19	0	0
1040	life history and spatial traits predict extinction risk due to climate change	2014	Article	nature climate change	14.547	61	85	9	1	0	19	0	0
1041	cumulative human impacts on marine predators	2013	Article	nature communications	11.47	61	84	9	0	0	16	1	0
1042	putting betadiversity on the map broadscale congruence and coincidence in the extremes	2007	Article	plos biology	9.343	61	2	0	0	0	1	0	0
1043	the male sex pheromone of the butterfly bicyclus anynana towards an evolutionary analysis	2008	Article	plos one	3.234	61	0	0	0	0	0	0	0
1044	taxonomic and regional uncertainty in speciesarea relationships and the identification of richness hotspots	2008	Article	proceedings of the national academy of sciences of the united states of america	9.674	61	7	0	2	0	0	0	0
1045	regionalscale seagrass habitat mapping in the wider caribbean region using landsat sensors applications to conservation and ecology	2008	Article	remote sensing of environment	6.393	61	3	0	0	1	0	0	0
1046	the european reference condition concept a scientific and technical approach to identify minimallyimpacted river ecosystems	2012	Article	science of the total environment	4.099	61	6	0	1	0	0	0	0
1047	temperaturedependent sex determination and contemporary climate change	2010	Article	sexual development	2.288	61	1	0	0	0	1	0	0
1048	promotion of weed species diversity and reduction of weed seedbanks with conservation tillage and crop rotation	2006	Article	weed science	1.87	61	3	0	0	1	0	0	0
1049	phytophthora cinnamomi invasion a major threatening process to conservation of flora diversity in the southwest botanical province of western australia	2007	Review	australian journal of botany	1.355	60	3	0	0	0	0	0	1
1050	effects of urbanization on californias fish diversity differentiation homogenization and the influence of spatial scale	2006	Article	biological conservation	3.762	60	3	0	0	1	0	0	0
1051	the effects of climate change on tropical birds	2012	Review	biological conservation	3.762	60	34	1	1	0	15	1	1
1052	what is the appropriate paradigm for riparian forest conservation	2006	Article	biological conservation	3.762	60	1	0	0	0	0	0	0
1053	global distribution and conservation of evolutionary distinctness in birds	2014	Article	current biology	9.571	60	266	26	9	0	49	6	0
1054	birds in agricultural mosaics the influence of landscape pattern and countryside heterogeneity	2008	Article	ecological applications	4.093	60	0	0	0	0	0	0	0
1055	comparative landscape dynamics of two anuran species climatedriven interaction of local and regional processes	2009	Article	ecological monographs	6.98	60	11	0	2	0	3	0	0
1056	the return of ecosystem goods and services in replanted mangrove forests perspectives from local communities in kenya	2007	Article	environmental conservation	2.368	60	0	0	0	0	0	0	0
1057	effects of predator control on behaviour of an apex predator and indirect consequences for mesopredator suppression	2012	Article	journal of applied ecology	4.564	60	29	2	1	0	31	3	0
1058	factors affecting susceptibility of farms to crop raiding by african elephants using a predictive model to mitigate conflict	2005	Article	journal of applied ecology	4.564	60	0	0	0	0	0	0	0
1059	moving in three dimensions effects of structural complexity on occurrence and activity of insectivorous bats in managed forest stands	2012	Article	journal of applied ecology	4.564	60	3	0	0	0	4	0	0
1060	the influence of vegetation type soil properties and precipitation on the composition of soil mite and microbial communities at the landscape scale	2010	Article	journal of biogeography	4.59	60	0	0	0	0	0	0	0
1061	hybridization between whiteheaded ducks and introduced ruddy ducks in spain	2007	Article	molecular ecology	6.494	60	0	0	0	0	0	0	0
1062	how predictable are reptile responses to wildfire	2008	Article	oikos	3.444	60	1	0	0	0	1	0	0
1063	linking spatial metrics and fish catch reveals the importance of coastal wetland connectivity to inshore fisheries in queensland australia	2008	Article	biological conservation	3.762	59	3	0	0	1	0	0	0
1064	economics and adoption of conservation biological control	2008	Article	biological control	1.635	59	0	0	0	0	0	0	0
1065	individual consistency in flight initiation distances in burrowing owls a new hypothesis on disturbanceinduced habitat sele	2010	Article	biology letters	3.248	59	1	0	0	0	0	1	0
1066	the extent of population genetic subdivision differs among four codistributed shark species in the indoaustralian archipelago	2009	Article	bmc evolutionary biology	3.368	59	6	0	0	1	0	0	1
1067	coral reef habitats as surrogates of species ecological functions and ecosystem services	2008	Article	conservation biology	4.165	59	0	0	0	0	0	0	0
1068	impact of criticism of nullhypothesis significance testing on statistical reporting practices in conservation biology	2006	Article	conservation biology	4.165	59	8	0	1	0	1	0	0
1069	integrating the metapopulation and habitat paradigms for understanding broadscale declines of species	2005	Review	conservation biology	4.165	59	0	0	0	0	0	0	0
1070	does the interpolation accuracy of species distribution models come at the expense of transferability	2012	Article	ecography	4.774	59	4	0	0	1	1	0	0
1071	habitat degradation and fishing effects on the size structure of coral reef fish communities	2010	Article	ecological applications	4.093	59	6	0	1	0	0	0	0
1072	hydrologic regime and herbivory stabilize an alternative state in yellowstone national park	2007	Article	ecological applications	4.093	59	6	0	0	1	2	0	0
1073	leastcost control of agricultural nutrient contributions to the gulf of mexico hypoxic zone	2010	Article	ecological applications	4.093	59	3	0	0	2	0	0	0
1074	optimal adaptive management for the translocation of a threatened species	2009	Article	ecological applications	4.093	59	3	0	0	0	0	0	1
1075	covariation and indicators of species diversity can richness of forestdwelling species be predicted in northern boreal forests	2006	Article	ecological indicators	3.444	59	3	0	0	1	0	0	0
1076	monitoring animal diversity using acoustic indices implementation in a temperate woodland	2012	Article	ecological indicators	3.444	59	5	0	1	0	0	0	0
1077	an assessment of stakeholder perceptions and management of noxious alien plants inspain	2009	Article	environmental management	1.724	59	0	0	0	0	0	0	0
1078	evolutionary biology in biodiversity science conservation and policy a call to action	2010	Article	evolution	4.612	59	12	0	1	0	1	0	0
1079	flower plantings increase wild bee abundance and the pollination services provided to a pollinationdependent crop	2014	Article	journal of applied ecology	4.564	59	112	7	2	1	53	0	0
1080	greater impacts of wind farms on bird populations during construction than subsequent operation results of a multisite and multispecies analysis	2012	Article	journal of applied ecology	4.564	59	51	0	2	0	53	1	0
1081	a review of the environmental impacts of biobased materials	2012	Article	journal of industrial ecology	3.227	59	16	1	1	0	0	0	0
1082	multiscale analysis of speciesenvironment relationships	2005	Article	marine ecology progress series	2.619	59	0	0	0	0	0	0	0
1083	isolation by environmental distance in mobile marine species molecular ecology of franciscana dolphins at their southern range	2010	Article	molecular ecology	6.494	59	8	0	1	0	0	0	0
1084	putting betadiversity on the map broadscale congruence and coincidence in the extremes	2007	Article	plos biology	9.343	59	2	0	0	0	1	0	0
1085	environmental barcoding reveals massive dinoflagellate diversity in marine environments	2010	Article	plos one	3.234	59	3	0	0	0	0	0	1
1086	on population growth near protected areas	2009	Article	plos one	3.234	59	6	0	1	0	0	0	0
1087	exceptionally preserved crustaceans from western canada reveal a cryptic cambrian radiation	2012	Article	proceedings of the national academy of sciences of the united states of america	9.674	59	13	0	1	0	3	0	1
1088	roadmap for sustainable water resources in southwestern north america	2010	Review	proceedings of the national academy of sciences of the united states of america	9.674	59	2	0	0	0	2	0	0
1089	remote sensing and the future of landscape ecology	2009	Article	progress in physical geography	2.612	59	1	0	0	0	0	0	0
1090	the seasonality of phosphorus transfers from land to water implications for trophic impacts and policy evaluation	2012	Article	science of the total environment	4.099	59	0	0	0	0	0	0	0
1091	the functional value of caribbean coral reef seagrass and mangrove habitats to ecosystem processes	2006	Review	advances in marine biology	3.483	58	0	0	0	0	0	0	0
1092	applying evidencebased practice in conservation management lessons from the first systematic review and dissemination projects	2005	Article	biological conservation	3.762	58	6	0	1	0	0	0	0
1093	lions and warriors social factors underlying declining african lion populations and the effect of incentivebased management in kenya	2009	Article	biological conservation	3.762	58	0	0	0	0	0	0	0
1094	relationships between avian diversity neighborhood age income and environmental characteristics of an urban landscape	2009	Article	biological conservation	3.762	58	1	0	0	0	1	0	0
1095	socioeconomic value and community benefits from sharkdiving tourism in palau a sustainable use of reef shark populations	2012	Article	biological conservation	3.762	58	31	2	3	0	4	0	0
1096	using niche models with climate projections to inform conservation management decisions	2012	Review	biological conservation	3.762	58	4	0	0	1	1	0	0
1097	a metaanalysis of the impact of anthropogenic forest disturbance on southeast asias biotas	2009	Article	biotropica	2.084	58	0	0	0	0	0	0	0
1098	the abc transporter gene family of daphnia pulex	2009	Article	bmc genomics	3.986	58	0	0	0	0	0	0	0
1099	contextdependent effects of fishing variation in trophic cascades across environmental gradients	2008	Article	ecological applications	4.093	58	0	0	0	0	0	0	0
1100	leaf chemical and spectral diversity in australian tropical forests	2009	Article	ecological applications	4.093	58	0	0	0	0	0	0	0
1101	riparian forest buffers mitigate the effects of deforestation on fish assemblages in tropical headwater streams	2009	Article	ecological applications	4.093	58	3	0	0	1	0	0	0
1102	a nearly neutral model of biodiversity	2008	Article	ecology	4.656	58	1	0	0	0	0	0	0
1103	disturbance effects on species diversity and functional diversity in riparian and upland plant communities	2010	Article	ecology	4.656	58	1	0	0	0	0	1	0
1104	effects of climate change and variability on population dynamics in a longlived shorebird	2010	Article	ecology	4.656	58	0	0	0	0	0	0	0
1105	paleozoology in the service of conservation biology	2006	Review	evolutionary anthropology	3.886	58	3	0	0	0	0	0	1
1106	understanding ecosystem dynamics for conservation of biota	2006	Review	journal of animal ecology	4.504	58	7	0	1	0	0	0	0
1107	hen harriers and red grouse science politics and humanwildlife conflict	2008	Review	journal of applied ecology	4.564	58	11	0	1	0	7	0	0
1108	geological control of floristic composition in amazonian forests	2011	Article	journal of biogeography	4.59	58	14	1	0	0	6	0	0
1109	disease will limit future food supply from the global crustacean fishery and aquaculture sectors	2012	Review	journal of invertebrate pathology	2.11	58	2	0	0	0	2	1	0
1110	evaluating the potential efficacy of invasive lionfish pterois volitans removals	2011	Article	plos one	3.234	58	28	0	4	0	12	0	0
1111	human health impacts of ecosystem alteration	2013	Review	proceedings of the national academy of sciences of the united states of america	9.674	58	45	5	1	0	25	2	0
1112	the shifting baseline of northern fur seal ecology in the northeast pacific ocean	2007	Article	proceedings of the national academy of sciences of the united states of america	9.674	58	9	0	1	0	0	0	0
1113	a threestage symbiosis forms the foundation of seagrass ecosystems	2012	Article	science	33.611	58	37	3	0	0	21	4	1
1114	review of ricefishfarming systems in china one of the globally important ingenious agricultural heritage systems giahs	2006	Article	aquaculture	1.878	57	3	0	0	1	0	0	0
1115	bryophytes in a changing landscape the hierarchical effects of habitat fragmentation on ecological and evolutionary processes	2007	Review	biological conservation	3.762	57	0	0	0	0	0	0	0
1116	conservation in the face of climate change the roles of alternative models monitoring and adaptation in confronting and reducing uncertainty	2011	Article	biological conservation	3.762	57	0	0	0	0	0	0	0
1117	the impact of climate change on cherry trees and other species in japan	2009	Article	biological conservation	3.762	57	21	1	0	1	9	0	0
1118	defining the impact of nonnative species	2014	Article	conservation biology	4.165	57	13	0	0	0	25	1	0
1119	the ecological future of the north american bison conceiving longterm largescale conservation of wildlife	2008	Review	conservation biology	4.165	57	1	0	0	0	1	0	0
1120	effectiveness of engineered instream structure mitigation measures to increase salmonid abundance a systematic review	2009	Article	ecological applications	4.093	57	0	0	0	0	0	0	0
1121	elephants fire and frost can determine community structure and composition in kalahari woodlands	2007	Article	ecological applications	4.093	57	3	0	0	0	0	0	1
1122	elephants fire and frost can determine community structure and composition in kalahari woodlands	2007	Article	ecological applications	4.093	57	3	0	0	0	0	0	1
1123	poverty and corruption compromise tropical forest reserves	2007	Article	ecological applications	4.093	57	3	0	0	1	0	0	0
1124	using expert judgment to estimate marine ecosystem vulnerability in the california current	2010	Article	ecological applications	4.093	57	2	0	0	0	3	0	0
1125	contribution of habitat patches to network connectivity redundancy and uniqueness of topological indices	2011	Article	ecological indicators	3.444	57	1	0	0	0	1	0	0
1126	a metaanalysis suggesting that the relationship between biodiversity and risk of zoonotic pathogen transmission is idiosyncratic	2013	Article	ecology letters	10.689	57	70	1	9	0	9	0	0
1127	consequences of defaunation for a tropical tree community	2013	Article	ecology letters	10.689	57	47	3	2	0	24	0	0
1128	early onset of secondary extinctions in ecological communities following the loss of top predators	2006	Article	ecology letters	10.689	57	1	0	0	0	0	0	0
1129	mitigating amphibian chytridiomycosis with bioaugmentation characteristics of effective probiotics and strategies for their selection and use	2013	Review	ecology letters	10.689	57	14	0	1	0	6	0	0
1130	why is adaptation prevented at ecological margins new insights from individualbased simulations	2010	Article	ecology letters	10.689	57	3	0	0	0	5	0	0
1131	determination of mitochondrial genetic diversity in mammals	2008	Article	genetics	5.963	57	0	0	0	0	0	0	0
1132	tracking of climatic niche boundaries under recent climate change	2012	Article	journal of animal ecology	4.504	57	4	0	0	0	4	1	0
1133	systematic regional planning for multiple objective natural resource management	2008	Article	journal of environmental management	2.723	57	3	0	0	1	0	0	0
1134	a truer measure of the market the molecular ecology of fisheries and wildlife trade	2008	Review	molecular ecology	6.494	57	3	0	0	0	0	0	1
1135	avian haematozoan parasites and their associations with mosquitoes across southwest pacific islands	2008	Article	molecular ecology	6.494	57	0	0	0	0	0	0	0
1136	adaptive evolution and functional redesign of core metabolic proteins in snakes	2008	Article	plos one	3.234	57	20	0	3	0	0	0	0
1137	preventing the collapse of the baltic cod stock through an ecosystembased management approach	2009	Article	proceedings of the national academy of sciences of the united states of america	9.674	57	3	0	0	1	0	0	0
1138	nextgeneration museomics disentangles one of the largest primate radiations	2013	Article	systematic biology	14.387	57	10	0	0	0	16	0	0
1139	local conservation practice and global discourse a political ecology of sea turtle conservation	2007	Article	annals of the association of american geographers	2.291	56	0	0	0	0	0	0	0
1140	how forests attract rain an examination of a new hypothesis	2009	Review	bioscience	5.377	56	28	0	3	0	4	4	3
1141	comparative snp diversity among four eucalyptus species for genes from secondary metabolite biosynthetic pathways	2009	Article	bmc genomics	3.986	56	0	0	0	0	0	0	0
1142	the diversity of the ecosystem services concept and its implications for their assessment and management	2011	Review	comptes rendus biologies	0.981	56	4	0	0	1	0	0	0
1143	comparing spatially explicit ecological and social values for natural areas to identify effective conservation strategies | comparacin de valores ecolgicos y sociales espacialmente explcitos de reas naturales para la identificacon de estrategias de conservacin efectivas	2011	Article	conservation biology	4.165	56	0	0	0	0	0	0	0
1144	conservation of terrestrial invertebrates and their habitats in brazil	2005	Review	conservation biology	4.165	56	3	0	0	1	0	0	0
1145	evaluating the success of conservation actions in safeguarding tropical forest biodiversity	2009	Article	conservation biology	4.165	56	0	0	0	0	0	0	0
1146	lifehistory correlates of extinction risk and recovery potential	2012	Review	ecological applications	4.093	56	9	0	1	1	0	0	0
1147	river restoration success a question of perception	2011	Article	ecological applications	4.093	56	1	0	0	0	1	0	0
1148	selective harvesting and habitat loss produce longterm life history changes in a mouflon population	2007	Article	ecological applications	4.093	56	3	0	0	1	0	0	0
1149	the effects of regional angling effort angler behavior and harvesting efficiency on landscape patterns of overfishing	2011	Article	ecological applications	4.093	56	6	0	0	0	6	0	0
1150	model averaging and muddled multimodel inferences	2015	Article	ecology	4.656	56	43	0	0	0	80	1	0
1151	restoring piscivorous fish populations in the laurentian great lakes causes seabird dietary change	2008	Article	ecology	4.656	56	0	0	0	0	0	0	0
1152	invasiveness in plant communities with feedbacks	2007	Review	ecology letters	10.689	56	6	0	0	2	0	0	0
1153	options for national parks and reserves for adapting to climate change	2009	Review	environmental management	1.724	56	0	0	0	0	0	0	0
1154	conciliation biology the ecoevolutionary management of permanently invaded biotic systems	2011	Article	evolutionary applications	3.896	56	15	0	1	0	6	1	1
1155	are the negative effects of roads on breeding birds caused by traffic noise	2011	Article	journal of applied ecology	4.564	56	2	0	0	0	3	0	0
1156	lowintensity agriculture increases farmland bird abundances in france	2010	Article	journal of applied ecology	4.564	56	6	0	0	2	0	0	0
1157	are motorway wildlife passages worth building vertebrate use of roadcrossing structures on a spanish motorway	2008	Article	journal of environmental management	2.723	56	1	0	0	0	1	0	0
1158	stewardship among lifestyle oriented rural landowners	2010	Article	journal of environmental planning and management	1.367	56	6	0	0	2	0	0	0
1159	crucial knowledge gaps in current understanding of climate change impacts on coral reef fishes	2010	Article	journal of experimental biology	2.897	56	11	0	1	0	6	0	0
1160	developing an integrated conceptual framework to understand biodiversity conflicts	2009	Article	land use policy	2.631	56	0	0	0	0	0	0	0
1161	impact of fish farms on maerl beds in strongly tidal areas	2006	Article	marine ecology progress series	2.619	56	0	0	0	0	0	0	0
1162	restoring lions panthera leo to northern kwazulunatal south africa shortterm biological and technical success but equivocal longterm conservation	2007	Article	oryx	1.849	56	0	0	0	0	0	0	0
1163	lack of crossscale linkages reduces robustness of communitybased fisheries management	2009	Article	plos one	3.234	56	6	0	1	0	0	0	0
1164	integrated assessment of ecosystemscale carrying capacity in shellfish growing areas	2008	Article	aquaculture	1.878	55	3	0	0	1	0	0	0
1165	ecological rather than geographic or genetic distance affects local adaptation of the rare perennial herb aster amellus	2007	Article	biological conservation	3.762	55	1	0	0	0	1	0	0
1166	toward more concern for specialisation and less for species diversity in conserving farmland biodiversity	2010	Article	biological conservation	3.762	55	3	0	0	1	0	0	0
1167	using multiscale modelling to predict habitat suitability for species of conservation concern the grey longeared bat as a case study	2011	Article	biological conservation	3.762	55	2	0	0	0	1	0	0
1168	the potential impacts of biomass feedstock production on water resource availability	2010	Article	bioresource technology	4.494	55	3	0	0	1	0	0	0
1169	the origins of the nile perch in lake victoria	2005	Review	bioscience	5.377	55	125	15	0	0	1	0	2
1170	the origins of the nile perch in lake victoria	2005	Review	bioscience	5.377	55	3	0	0	0	0	0	1
1171	what does it mean to successfully conserve a vertebrate species	2011	Article	bioscience	5.377	55	1	0	0	0	1	0	0
1172	tributary control of physical heterogeneity and biological diversity at river confluences	2006	Article	canadian journal of fisheries and aquatic sciences	2.287	55	0	0	0	0	0	0	0
1173	carbon payments and lowcost conservation	2011	Article	conservation biology	4.165	55	0	0	0	0	0	0	0
1174	matching the multiple scales of conservation with the multiple scales of climate change special section	2010	Article	conservation biology	4.165	55	1	0	0	0	0	0	0
1175	rapidly shifting baselines in yangtze fishing communities and local memory of extinct species | cambios rpidos en las directrices en comunidades de pescadores de yangtze y en la memoria local de especies extintas	2010	Article	conservation biology	4.165	55	17	0	2	0	8	0	0
1176	modelling distribution of marine benthos from hydroacoustics and underwater video	2008	Article	continental shelf research	1.892	55	0	0	0	0	0	0	0
1177	a fish of many scales extrapolating sublethal pesticide exposures to the productivity of wild salmon populations	2009	Article	ecological applications	4.093	55	9	0	1	1	0	0	0
1178	a fish of many scales extrapolating sublethal pesticide exposures to the productivity of wild salmon populations	2009	Article	ecological applications	4.093	55	6	0	1	0	0	0	0
1179	plant species composition and biofuel yields of conservation grasslands	2009	Article	ecological applications	4.093	55	3	0	0	1	0	0	0
1180	diversity of plant evolutionary lineages promotes arthropod diversity	2012	Article	ecology letters	10.689	55	3	0	0	0	2	1	0
1181	contextualizing avian mortality a preliminary appraisal of bird and bat fatalities from wind fossilfuel and nuclear electricity	2009	Article	energy policy	2.575	55	86	2	4	0	55	2	1
1182	contextualizing avian mortality a preliminary appraisal of bird and bat fatalities from wind fossilfuel and nuclear electricity	2009	Article	energy policy	2.575	55	86	2	4	0	55	2	1
1183	the possibility of difference rethinking comanagement	2006	Article	human organization	0.437	55	3	0	0	1	0	0	0
1184	travelling to breed	2006	Review	journal of ornithology	1.711	55	0	0	0	0	0	0	0
1185	alternative approaches for solving underdetermined isotope mixing problems	2013	Review	marine ecology progress series	2.619	55	0	0	0	0	0	0	0
1186	behavioural response of sicklefin lemon sharks negaprion acutidens to underwater feeding for ecotourism purposes	2010	Article	marine ecology progress series	2.619	55	5	0	0	0	10	0	0
1187	ecological specialization in mycorrhizal symbiosis leads to rarity in an endangered orchid	2010	Article	molecular ecology	6.494	55	1	0	0	0	1	0	0
1188	going where traditional markers have not gone before utility of and promise for rad sequencing in marine invertebrate phylogeography and population genomics	2013	Article	molecular ecology	6.494	55	2	0	0	0	2	0	0
1189	legal trade of africas rhino horns	2013	Review	science	33.611	55	191	15	7	0	27	6	1
1190	energy consumption and conservation in food retailing	2011	Article	applied thermal engineering	2.739	54	6	0	0	3	0	0	0
1191	landscapes with wild bee habitats enhance pollination fruit set and yield of sweet cherry	2012	Article	biological conservation	3.762	54	5	0	0	1	4	0	0
1192	more and more generalists two decades of changes in the european avifauna	2012	Article	biology letters	3.248	54	14	1	0	0	2	0	0
1193	ecosystem services and beyond using multiple metaphors to understand humanenvironment relationships	2013	Review	bioscience	5.377	54	15	0	1	0	10	1	0
1194	conservation and biology of the leatherback turtle in the mexican pacific	2007	Review	chelonian conservation and biology	0.738	54	0	0	0	0	0	0	0
1195	value of artificial habitats for amphibian reproduction in altered landscapes contributed paper	2010	Article	conservation biology	4.165	54	7	0	0	1	1	2	1
1196	dna barcoding as a tool for coral reef conservation	2007	Review	coral reefs	3.324	54	0	0	0	0	0	0	0
1197	bumble bee species responses to a targeted conservation measure depend on landscape context and habitat quality	2011	Article	ecological applications	4.093	54	2	0	0	0	3	0	0
1198	analysis of climate paths reveals potential limitations on species range shifts	2011	Article	ecology letters	10.689	54	27	1	3	0	1	2	0
1199	restoration of biodiversity and ecosystem services on agricultural land	2012	Article	ecosystems	3.943	54	8	0	0	0	11	0	0
1200	the causes of decline of birds of eucalypt woodlands advances in our knowledge over the last 10 years	2011	Review	emu	1.107	54	3	0	0	0	0	0	2
1201	public perception as a barrier to introducing wood in rivers for restoration purposes	2005	Article	environmental management	1.724	54	0	0	0	0	0	0	0
1202	phylogenetic analysis of the ecology and evolution of mammalian sleep	2008	Article	evolution	4.612	54	1	0	0	0	1	0	0
1203	assessing streamflow characteristics as limiting factors on benthic invertebrate assemblages in streams across the western united states	2008	Article	freshwater biology	2.738	54	0	0	0	0	0	0	0
1204	plant genetics sustainable agriculture and global food security	2011	Review	genetics	5.963	54	115	4	12	1	17	6	12
1205	how should we grow cities to minimize their biodiversity impacts	2013	Article	global change biology	8.044	54	50	0	3	1	37	0	0
1206	validation of reflex indicators for measuring vitality and predicting the delayed mortality of wild coho salmon bycatch released from fishing gears	2012	Article	journal of applied ecology	4.564	54	1	0	0	0	1	0	0
1207	stopping vs staging the difference between a hop and a jump	2010	Article	journal of avian biology	1.971	54	2	0	0	0	2	0	0
1208	global habitat suitability of coldwater octocorals	2012	Article	journal of biogeography	4.59	54	11	0	1	0	4	0	0
1209	a review of the impacts of nature based recreation on birds	2011	Review	journal of environmental management	2.723	54	21	2	0	1	2	0	0
1210	impact of climate change on antarctic krill	2012	Review	marine ecology progress series	2.619	54	8	0	1	0	1	0	0
1211	in situ population structure and ex situ representation of the endangered amur tiger	2009	Article	molecular ecology	6.494	54	9	0	2	0	0	0	1
1212	strong genetic population structure in the boring giant clam tridacna crocea across the indomalay archipelago implications related to evolutionary processes and connectivity	2008	Article	molecular ecology	6.494	54	8	0	1	0	0	0	0
1213	asymmetric forest transition driven by the interaction of socioeconomic development and environmental heterogeneity in central america	2012	Article	proceedings of the national academy of sciences of the united states of america	9.674	54	9	0	0	0	8	0	1
1214	lead poisoning and the deceptive recovery of the critically endangered california condor	2012	Article	proceedings of the national academy of sciences of the united states of america	9.674	54	162	15	11	0	14	1	0
1215	plant functional traits and the multidimensional nature of species coexistence	2015	Article	proceedings of the national academy of sciences of the united states of america	9.674	54	59	0	6	0	54	0	0
1216	ecology and conservation biology of avian malaria	2012	Article	annals of the new york academy of sciences	4.383	53	4	0	0	0	1	0	2
1217	integrating animal behavior and conservation biology a conceptual framework	2011	Article	behavioral ecology	3.177	53	14	1	0	0	1	1	1
1218	adapting the iucn red list criteria for invertebrates	2011	Article	biological conservation	3.762	53	2	0	0	0	2	0	0
1219	deforestation and extant distributions of mexican endemic mammals	2005	Article	biological conservation	3.762	53	3	0	0	0	0	0	1
1220	managing supplementary feeding for avian scavengers guidelines for optimal design using ecological criteria	2010	Article	biological conservation	3.762	53	9	0	1	0	1	0	0
1221	associations of forest cover fragment area and connectivity with neotropical understory bird species richness and abundance	2012	Article	conservation biology	4.165	53	2	0	0	0	4	0	0
1222	estimating population size with noninvasive capturemarkrecapture data	2006	Article	conservation biology	4.165	53	1	0	0	0	1	0	0
1223	the combined effects of remnant vegetation and tree planting on farmland birds	2008	Article	conservation biology	4.165	53	3	0	0	0	0	0	1
1224	habitat connectivity improves reserve performance	2012	Article	conservation letters	7.241	53	3	0	0	0	4	0	0
1225	exploited reefs protected from fishing transform over decades into conservation features otherwise absent from seascapes	2009	Article	ecological applications	4.093	53	15	0	2	0	0	0	1
1226	historical marine population estimates triggers or targets for conservation the dugong case study	2005	Article	ecological applications	4.093	53	8	1	0	0	0	0	0
1227	how novel is too novel stream community thresholds at exceptionally low levels of catchment urbanization	2011	Article	ecological applications	4.093	53	1	0	0	0	0	0	0
1228	a trophic cascade triggers collapse of a saltmarsh ecosystem with intensive recreational fishing	2012	Article	ecology	4.656	53	30	2	0	0	13	0	2
1229	elephants as agents of habitat creation for small vertebrates at the patch scale	2008	Article	ecology	4.656	53	8	1	0	0	0	0	0
1230	parallel declines in species and genetic diversity in tropical forest fragments	2011	Article	ecology letters	10.689	53	0	0	0	0	0	0	0
1231	whale shark rhincodon typus biology and ecology a review of the primary literature	2007	Review	fisheries research	1.903	53	3	0	0	2	0	0	0
1232	out of administrative control absentee owners resident elk and the shifting nature of wildlife management in southwestern montana	2006	Article	geoforum	1.759	53	0	0	0	0	0	0	0
1233	fish human health and marine ecosystem health policies in collision	2009	Article	international journal of epidemiology	9.176	53	5	0	0	1	5	0	0
1234	multiscale features for identifying individuals in large biological databases an application of pattern recognition technology to the marbled salamander ambystoma opacum	2008	Article	journal of applied ecology	4.564	53	2	0	0	0	3	0	0
1235	niche overlap between marsupial and eutherian carnivores does competition threaten the endangered spottedtailed quoll	2008	Article	journal of applied ecology	4.564	53	2	0	0	0	2	0	0
1236	the historical biogeography of coevolution emerging infectious diseases are evolutionary accidents waiting to happen	2005	Review	journal of biogeography	4.59	53	6	0	0	1	0	0	1
1237	distinguishing marine habitat classification concepts for ecological data management	2009	Article	marine ecology progress series	2.619	53	0	0	0	0	0	0	0
1238	divergent landscape effects on population connectivity in two cooccurring amphibian species	2012	Article	molecular ecology	6.494	53	1	0	0	0	1	0	0
1239	turtle groups or turtle soup dispersal patterns of hawksbill turtles in the caribbean	2009	Article	molecular ecology	6.494	53	3	0	0	2	0	0	0
1240	competition and phylogeny determine community structure in mllerian comimics	2011	Article	nature	41.456	53	34	1	1	0	23	11	0
1241	the ghost of nestedness in ecological networks	2013	Article	nature communications	11.47	53	14	0	1	0	9	0	0
1242	molecular biogeography towards an integrated framework for conserving panafrican biodiversity	2007	Article	plos one	3.234	53	8	0	1	0	3	0	0
1243	pervasive defaunation of forest remnants in a tropical biodiversity hotspot	2012	Article	plos one	3.234	53	33	0	2	0	14	5	0
1244	fossil pollen as a guide to conservation in the galpagos	2008	Article	science	33.611	53	25	1	2	0	1	0	2
1245	bacterial lifestyle shapes stringent response activation	2013	Review	trends in microbiology	9.186	53	13	0	1	0	7	0	0
1246	effects of air pollution on ecosystems and biological diversity in the eastern united states	2009	Review	annals of the new york academy of sciences	4.383	52	6	0	1	0	0	0	0
1247	burning biodiversity woody biomass use by commercial and subsistence groups in western ugandas forests	2007	Article	biological conservation	3.762	52	0	0	0	0	0	0	0
1248	patterns of gastrointestinal bacterial exchange between chimpanzees and humans involved in research and tourism in western uganda	2007	Article	biological conservation	3.762	52	3	0	0	1	0	0	0
1249	pleistocene park does rewilding north america represent sound conservation for the 21st century	2006	Article	biological conservation	3.762	52	23	2	0	0	0	0	1
1250	urban wildlife research past present and future	2012	Review	biological conservation	3.762	52	67	10	0	0	2	1	0
1251	marine reserves with ecological uncertainty	2005	Article	bulletin of mathematical biology	1.389	52	0	0	0	0	0	0	0
1252	beta diversity and nature reserve system design in the yukon canada	2005	Article	conservation biology	4.165	52	0	0	0	0	0	0	0
1253	biodiversity offsets and the challenge of achieving no net loss	2013	Article	conservation biology	4.165	52	19	0	0	1	29	0	0
1254	effects of artificial roosts for frugivorous bats on seed dispersal in a neotropical forest pasture mosaic	2008	Article	conservation biology	4.165	52	3	0	0	0	0	0	1
1255	shortfalls and solutions for meeting national and global conservation area targets	2015	Article	conservation letters	7.241	52	141	5	1	0	194	4	0
1256	assessing the effects of large mobile predators on ecosystem connectivity	2012	Article	ecological applications	4.093	52	4	0	0	0	5	1	0
1257	combining demographic and countbased approaches to identify sourcesink dynamics of a threatened seabird	2006	Article	ecological applications	4.093	52	2	0	0	0	2	0	0
1258	countryside biogeography of neotropical herbaceous and shrubby plants	2005	Article	ecological applications	4.093	52	3	0	0	1	0	0	0
1259	hedgerow restoration promotes pollinator populations and exports native bees to adjacent fields	2013	Article	ecological applications	4.093	52	24	0	2	1	1	0	0
1260	invasive species and habitat degradation in iberian streams an analysis of their role in freshwater fish diversity loss	2011	Article	ecological applications	4.093	52	0	0	0	0	0	0	0
1261	biotic and abiotic controls of argentine ant invasion success at local and landscape scales	2007	Article	ecology	4.656	52	0	0	0	0	0	0	0
1262	biotic habitat complexity controls species diversity and nutrient effects on net biomass production	2006	Article	ecology	4.656	52	0	0	0	0	0	0	0
1263	the roosting spatial network of a birdpredator bat	2009	Article	ecology	4.656	52	3	0	0	0	0	0	1
1264	the quest for a null model for macroecological patterns geometry of species distributions at multiple spatial scales	2008	Review	ecology letters	10.689	52	0	0	0	0	0	0	0
1265	spatial structure of amur siberian tigers panthera tigris altaica on sikhotealin biosphere zapovednik russia	2010	Article	journal of mammalogy	1.84	52	3	0	0	0	0	0	2
1266	speciation in the highlands of mexico genetic and phenotypic divergence in the mexican jay aphelocoma ultramarina	2008	Article	molecular ecology	6.494	52	1	0	0	0	1	0	0
1267	hover flies are efficient pollinators of oilseed rape	2008	Article	oecologia	3.093	52	1	0	0	0	1	0	0
1268	geneenvironment interactions influence ecological consequences of transgenic animals	2007	Article	proceedings of the national academy of sciences of the united states of america	9.674	52	13	0	1	0	3	0	0
1269	gene flow increases fitness at the warm edge of a species range	2011	Article	proceedings of the national academy of sciences of the united states of america	9.674	52	20	0	3	0	7	0	0
1270	a field experiment to recreate species rich hay meadows using regional seed mixtures	2007	Article	biological conservation	3.762	51	0	0	0	0	0	0	0
1271	restoration reconciliation and reconnecting with nature nearby	2006	Article	biological conservation	3.762	51	6	0	1	0	0	0	0
1272	the catchment area of wind farms for european bats a plea for international regulations	2012	Article	biological conservation	3.762	51	3	0	0	0	4	0	0
1273	the role of traditional farming practices in ecosystem conservation the case of transhumance and vultures	2009	Article	biological conservation	3.762	51	3	0	0	1	0	0	0
1274	bushmeat hunting alters recruitment of largeseeded plant species in central africa	2010	Article	biotropica	2.084	51	1	0	0	0	0	0	0
1275	rapid fixation of nonnative alleles revealed by genomewide snp analysis of hybrid tiger salamanders	2009	Article	bmc evolutionary biology	3.368	51	8	0	1	0	0	0	0
1276	analysis of the lactobacillus casei supragenome and its influence in species evolution and lifestyle adaptation	2012	Article	bmc genomics	3.986	51	1	0	0	0	3	0	0
1277	evaluating the quality of citizenscientist data on pollinator communities | evaluacin de la calidad de datos de comunidades de polinizadores tomados por ciudadanoscientficos	2011	Article	conservation biology	4.165	51	18	0	3	0	1	0	0
1278	optimizing allocation of management resources for wildlife	2007	Article	conservation biology	4.165	51	7	0	1	0	0	0	0
1279	episodic heterogeneous decline and recovery of coral cover in the indian ocean	2011	Article	coral reefs	3.324	51	0	0	0	0	0	0	0
1280	effects of fire on woody vegetation structure in african savanna	2010	Article	ecological applications	4.093	51	1	0	0	0	0	1	0
1281	rediscovering the species in communitywide predictive modeling	2006	Article	ecological applications	4.093	51	0	0	0	0	0	0	0
1282	setasides can be better climate investment than corn ethanol	2009	Article	ecological applications	4.093	51	17	0	3	0	0	0	0
1283	estimating optimal complexity for ecological niche models a jackknife approach for species with small sample sizes	2013	Article	ecological modelling	2.321	51	4	0	0	0	5	0	0
1284	a statistical test to show negligible trend	2005	Article	ecology	4.656	51	2	0	0	0	3	1	0
1285	the cost of policy simplification in conservation incentive programs	2012	Article	ecology letters	10.689	51	9	0	0	1	8	0	0
1286	genetic structure of a foundation species scaling community phenotypes from the individual to the region	2008	Short Survey	heredity	3.805	51	0	0	0	0	0	0	0
1287	dispersal and establishment limitation reduces the potential for successful restoration of seminatural grassland communities on former arable fields	2009	Article	journal of applied ecology	4.564	51	8	0	0	0	10	0	0
1288	matrix models for a changeable world the importance of transient dynamics in population management	2010	Article	journal of applied ecology	4.564	51	6	0	1	0	0	0	0
1289	do mycorrhizal symbioses cause rarity in orchids	2011	Article	journal of ecology	5.521	51	0	0	0	0	0	0	0
1290	environmental implications for disaster preparedness lessons learnt from the indian ocean tsunami	2008	Article	journal of environmental management	2.723	51	15	0	2	0	0	0	0
1291	can artificial reefs mimic natural reef communities the roles of structural features and age	2006	Article	marine environmental research	2.762	51	3	0	0	1	0	0	0
1292	assessment of the ecological status of mediterranean french coastal waters as required by the water framework directive using the posidonia oceanica rapid easy index prei	2009	Article	marine pollution bulletin	2.991	51	5	0	0	0	7	0	0
1293	ecologicaleconomic optimization of biodiversity conservation under climate change	2011	Article	nature climate change	14.547	51	15	0	4	0	4	0	0
1294	ecologicaleconomic optimization of biodiversity conservation under climate change	2011	Article	nature climate change	14.547	51	15	0	4	0	4	0	0
1295	adaptation of aerobic respiration to low o 2 environments	2011	Article	proceedings of the national academy of sciences of the united states of america	9.674	51	5	0	0	0	5	0	0
1296	ecosystem services tensions impurities and points of engagement within neoliberalism	2012	Article	progress in human geography	5.01	51	11	0	1	0	6	0	0
1297	species delimitation and evolution in morphologically and chemically diverse communities of the lichenforming genus xanthoparmelia parmeliaceae ascomycota in western north america	2011	Article	american journal of botany	2.603	50	1	0	0	0	0	1	0
1298	putting the plants back into plant ecology six pragmatic models for understanding and conserving plant diversity	2005	Review	annals of botany	3.654	50	1	0	0	0	2	0	0
1299	biotic effects of climate change in urban environments the case of the greyheaded flyingfox pteropus poliocephalus in melbourne australia	2005	Article	biological conservation	3.762	50	0	0	0	0	0	0	0
1300	impact of an invasive plant elymus athericus on the conservation value of tidal salt marshes in western france and implications for management responses of spider populations	2005	Article	biological conservation	3.762	50	1	0	0	0	1	0	0
1301	the effects of forest patch size and matrix type on changes in carabid beetle assemblages in an urbanized landscape	2008	Article	biological conservation	3.762	50	0	0	0	0	0	0	0
1302	the need for enemyfree space the impact of an invasive gecko on island endemics	2005	Article	biological conservation	3.762	50	16	2	0	0	0	0	0
1303	individualbased ecology of coastal birds	2010	Article	biological reviews	9.67	50	8	0	1	0	1	0	0
1304	the ecology of saprophagous macroarthropods millipedes woodlice in the context of global change	2010	Review	biological reviews	9.67	50	0	0	0	0	0	0	0
1305	ecological benefits of reduced hydrologic connectivity in intensively developed landscapes	2010	Article	bioscience	5.377	50	6	0	1	0	0	0	0
1306	adaptive phenotypic plasticity and resilience of vertebrates to increasing climatic unpredictability	2010	Article	climate research	2.496	50	5	0	1	0	0	0	0
1307	using ecologicalniche modeling as a conservation tool for freshwater species livebearing fishes in central mexico	2006	Article	conservation biology	4.165	50	3	0	0	1	0	0	0
1308	from archives to conservation why historical data are needed to set baselines for marine animals and ecosystems	2012	Article	conservation letters	7.241	50	14	0	0	0	18	2	0
1309	standards for documenting and monitoring bird reintroduction projects	2010	Article	conservation letters	7.241	50	0	0	0	0	0	0	0
1310	birds defend oil palms from herbivorous insects	2008	Article	ecological applications	4.093	50	9	0	1	0	0	0	1
1311	making conservation decisions under uncertainty for the persistence of multiple species	2007	Article	ecological applications	4.093	50	6	0	0	1	0	0	1
1312	making conservation decisions under uncertainty for the persistence of multiple species	2007	Article	ecological applications	4.093	50	6	0	1	0	0	0	0
1313	new effects of roundup on amphibians predators reduce herbicide mortality herbicides induce antipredator morphology	2012	Article	ecological applications	4.093	50	70	1	1	0	64	2	0
1314	restoring native fish assemblages to a regulated california stream using the natural flow regime concept	2012	Article	ecological applications	4.093	50	3	0	0	0	0	0	1
1315	should managed populations be monitored every year	2006	Review	ecological applications	4.093	50	0	0	0	0	0	0	0
1316	the influence of land use and climate change on forest biomass and composition in massachusetts usa	2011	Article	ecological applications	4.093	50	7	0	0	2	0	1	0
1317	vegetation death and rapid loss of surface elevation in two contrasting mississippi delta salt marshes the role of sedimentation autocompaction and sealevel rise	2011	Article	ecological engineering	2.58	50	0	0	0	0	0	0	0
1318	ecological indicators for stream restoration success	2013	Review	ecological indicators	3.444	50	3	0	0	0	3	0	0
1319	biodiversity maintenance mechanisms differ between native and novel exoticdominated communities	2009	Article	ecology letters	10.689	50	10	0	1	0	0	0	0
1320	fractionation of multiple sulfur isotopes during phototrophic oxidation of sulfide and elemental sulfur by a green sulfur bacterium	2009	Article	geochimica et cosmochimica acta	4.331	50	0	0	0	0	0	0	0
1321	impacts of land use change on southeast asian forest butterflies a review	2007	Review	journal of applied ecology	4.564	50	0	0	0	0	0	0	0
1322	evolutionary islands in the andes persistence and isolation explain high endemism in andean dry tropical forests	2012	Article	journal of biogeography	4.59	50	3	0	0	0	4	0	0
1323	colonisation of fish and crabs of wave energy foundations and the effects of manufactured holes a field experiment	2009	Article	marine environmental research	2.762	50	0	0	0	0	0	0	0
1324	universal speciesarea and endemicsarea relationships at continental scales	2012	Article	nature	41.456	50	20	0	1	0	19	1	0
1325	a rapid strong and convergent genetic response to urban habitat fragmentation in four divergent and widespread vertebrates	2010	Article	plos one	3.234	50	24	1	2	0	0	0	0
1326	the significance of african lions for the financial viability of trophy hunting and the maintenance of wild land	2012	Article	plos one	3.234	50	85	5	0	0	34	2	1
1327	the value of spatial information in mpa network design	2010	Article	proceedings of the national academy of sciences of the united states of america	9.674	50	6	0	1	0	0	0	0
1328	modelling habitat preferences for fin whales and striped dolphins in the pelagos sanctuary western mediterranean sea with physiographic and remote sensing variables	2008	Article	remote sensing of environment	6.393	50	0	0	0	0	0	0	0
1329	quantifying and mapping biodiversity and ecosystem services utility of a multiseason ndvi based mahalanobis distance surrogate	2009	Article	remote sensing of environment	6.393	50	0	0	0	0	0	0	0
1330	historic populations of the doublecrested cormorant phalacrocorax auritus implications for conservation and management in the 21st century	2006	Review	waterbirds	0.637	50	4	0	0	0	0	1	1
1331	integrative approaches to the study of primate infectious disease implications for biodiversity conservation and global health	2008	Review	american journal of physical anthropology	2.379	49	13	1	0	0	1	0	0
1332	integrative approaches to the study of primate infectious disease implications for biodiversity conservation and global health	2008	Review	american journal of physical anthropology	2.379	49	13	1	0	0	1	0	0
1333	forest fragmentation the decline of an endangered primate and changes in hostparasite interactions relative to an unfragmented forest	2008	Article	american journal of primatology	2.435	49	0	0	0	0	0	0	0
1334	physical maturation lifehistory classes and age estimates of freeranging western gorillas insights from mbeli bai republic of congo	2009	Article	american journal of primatology	2.435	49	0	0	0	0	0	0	0
1335	political ecologies of war and forests counterinsurgencies and the making of national natures	2011	Article	annals of the association of american geographers	2.291	49	1	0	0	0	1	0	0
1336	motivations of consumers that use local organic fruit and vegetable box schemes in central england and southern france	2009	Article	appetite	2.691	49	0	0	0	0	0	0	0
1337	defining spatial conservation priorities in the face of landuse and climate change	2013	Article	biological conservation	3.762	49	3	0	0	0	2	0	0
1338	designing a transfrontier conservation landscape for the maputaland centre of endemism using biodiversity economic and threat data	2008	Article	biological conservation	3.762	49	0	0	0	0	0	0	0
1339	hedgerows in an agrinatural landscape potential habitat value for native bees	2009	Article	biological conservation	3.762	49	3	0	0	1	0	0	0
1340	hematological differences between stingrays at tourist and nonvisited sites suggest physiological costs of wildlife tourism	2009	Article	biological conservation	3.762	49	4	0	0	0	8	0	0
1341	patch and landscape factors shape community assemblage of bumble bees bombus spp hymenoptera apidae in montane meadows	2007	Article	biological conservation	3.762	49	7	0	1	0	0	0	0
1342	regional climate change adaptation strategies for biodiversity conservation in a midcontinental region of north america	2009	Article	biological conservation	3.762	49	12	0	1	1	0	0	1
1343	second chance for the plains bison	2007	Review	biological conservation	3.762	49	3	0	0	0	0	0	1
1344	review of negative effects of introduced rodents on small mammals on islands	2009	Article	biological invasions	2.586	49	0	0	0	0	0	0	0
1345	declines in woodland salamander abundance associated with nonnative earthworm and plant invasions	2009	Article	conservation biology	4.165	49	3	0	0	0	0	0	1
1346	quantifying loss of acoustic communication space for right whales in and around a us national marine sanctuary	2012	Article	conservation biology	4.165	49	40	2	1	1	11	1	0
1347	a landscapebased conservation strategy to double the wild tiger population	2011	Article	conservation letters	7.241	49	4	0	0	0	1	0	1
1348	thresholds in forest bird occurrence as a function of the amount of earlyseral broadleaf forest at landscape scales	2010	Article	ecological applications	4.093	49	0	0	0	0	0	0	0
1349	predator manipulation experiments impacts on populations of terrestrial vertebrate prey	2010	Article	ecological monographs	6.98	49	0	0	0	0	0	0	0
1350	animal migration amid shifting patterns of phenology and predation lessons from a yellowstone elk herd	2013	Article	ecology	4.656	49	10	0	1	0	2	0	0
1351	diversityinvasibility across an experimental disturbance gradient in appalachian forests	2008	Article	ecology	4.656	49	0	0	0	0	0	0	0
1352	marketing time predicts naturalization of horticultural plants	2009	Article	ecology	4.656	49	6	0	1	0	0	0	0
1353	range expansion through fragmented landscapes under a variable climate	2013	Article	ecology letters	10.689	49	29	1	1	0	22	1	0
1354	a productivitybased explanation for woodland bird declines poorer soils yield less food	2011	Review	emu	1.107	49	5	0	0	0	3	0	1
1355	impacts of offroad vehicles orvs on macrobenthic assemblages on sandy beaches	2008	Article	environmental management	1.724	49	0	0	0	0	0	0	0
1356	role of vegetation in determining carbon sequestration along ecological succession in the southeastern united states	2008	Article	global change biology	8.044	49	1	0	0	0	0	0	0
1357	assessment of the ecological status of european surface waters a work in progress	2009	Review	hydrobiologia	2.275	49	3	0	0	1	0	0	0
1358	new insights into physiology and metabolism of propionibacterium freudenreichii	2011	Review	international journal of food microbiology	3.082	49	3	0	0	0	0	0	0
1359	quantifying the effects of prey abundance on killer whale reproduction	2009	Article	journal of applied ecology	4.564	49	6	0	0	1	0	0	1
1360	the spatial aggregation of organic farming in england and its underlying environmental correlates	2009	Article	journal of applied ecology	4.564	49	6	0	0	3	0	0	0
1361	vicariance and endemism in a neotropical savanna hotspot distribution patterns of cerrado squamate reptiles	2011	Article	journal of biogeography	4.59	49	1	0	0	0	1	2	0
1362	conservation of freshwater and euryhaline elasmobranchs a review	2005	Review	journal of the marine biological association of the united kingdom	1.064	49	3	0	0	0	0	0	1
1363	the role of epiphytism in architecture and evolutionary constraint within mycorrhizal networks of tropical orchids	2012	Article	molecular ecology	6.494	49	1	0	0	0	1	0	0
1364	initial radiation of jaws demonstrated stability despite faunal and environmental change	2011	Letter	nature	41.456	49	27	2	0	0	6	0	0
1365	effects of humans on behaviour of wildlife exceed those of natural predators in a landscape of fear	2012	Article	plos one	3.234	49	37	2	0	0	33	6	0
1366	the effects of nutrient enrichment and herbivore abundance on the ability of turf algae to overgrow coral in the caribbean	2010	Article	plos one	3.234	49	6	0	0	2	0	0	0
1367	loss and fragmentation of marshes in the sanjiang plain northeast china 19542005	2011	Article	wetlands	1.572	49	1	0	0	0	1	1	0
1368	historical patterns and drivers of landscape change in colombia since 1500 a regionalized spatial approach	2008	Article	annals of the association of american geographers	2.291	48	0	0	0	0	0	0	0
1369	mcheza a workbench to detect selection using dominant markers	2011	Article	bioinformatics	4.981	48	0	0	0	0	0	0	0
1370	sex differences in population genetics home range size and habitat use of the particolored bat vespertilio murinus linnaeus 1758 in switzerland and their consequences for conservation	2007	Article	biological conservation	3.762	48	3	0	0	0	0	0	1
1371	strategic adaptive management in freshwater protected areas and their rivers	2011	Article	biological conservation	3.762	48	9	0	1	0	1	0	0
1372	forest restoration biodiversity and ecosystem functioning	2011	Review	bmc ecology	2.36	48	22	0	3	0	12	2	0
1373	challenges and opportunities in implementing managed relocation for conservation of freshwater species | retos y oportunidades para la implementacin de la reubicacin controlada para la conservacin de especies dulceacucolas	2011	Article	conservation biology	4.165	48	0	0	0	0	0	0	0
1374	critical assessment of claims regarding management of feral cats by trapneuterreturn	2009	Review	conservation biology	4.165	48	24	0	3	0	4	0	0
1375	managing invasive aquatic plants in a changing system strategic consideration of ecosystem services	2008	Review	conservation biology	4.165	48	1	0	0	0	0	0	0
1376	relations between urban bird and plant communities and human wellbeing and connection to nature	2011	Article	conservation biology	4.165	48	2	0	0	0	1	2	0
1377	informed opportunism for conservation planning in the solomon islands	2011	Article	conservation letters	7.241	48	1	0	0	0	1	0	0
1378	determinants of species richness in generalist and specialist mediterranean butterflies the negative synergistic forces of climate and habitat change	2011	Article	ecography	4.774	48	0	0	0	0	0	0	0
1379	economicbased projections of future land use in the conterminous united states under alternative policy scenarios	2012	Article	ecological applications	4.093	48	3	0	0	0	3	1	0
1380	effects of the herbicide roundup on freshwater microbial communities a mesocosm study	2007	Article	ecological applications	4.093	48	14	1	0	0	4	1	0
1381	effects of the herbicide roundup on freshwater microbial communities a mesocosm study	2007	Article	ecological applications	4.093	48	1	0	0	0	0	1	0
1382	where the wild things are predicting hotspots of seabird aggregations in the california current system	2011	Article	ecological applications	4.093	48	0	0	0	0	0	0	0
1383	landscape matrix and species traits mediate responses of neotropical resident birds to forest fragmentation in jamaica	2010	Article	ecological monographs	6.98	48	0	0	0	0	0	0	0
1384	collaborative engagement of local and traditional knowledge and science in marine environments a review	2012	Article	ecology and society	2.774	48	1	0	0	0	0	0	0
1385	collaborative engagement of local and traditional knowledge and science in marine environments a review	2012	Article	ecology and society	2.774	48	1	0	0	0	0	0	0
1386	applying traitbased models to achieve functional targets for theorydriven ecological restoration	2014	Article	ecology letters	10.689	48	15	0	2	0	3	0	0
1387	can retention forestry help conserve biodiversity a metaanalysis	2014	Review	journal of applied ecology	4.564	48	16	1	0	0	10	0	1
1388	patterns and determinants of mammal species occurrence in india	2009	Article	journal of applied ecology	4.564	48	0	0	0	0	0	0	0
1389	ecological factors drive differentiation in wolves from british columbia	2009	Article	journal of biogeography	4.59	48	9	0	1	0	0	0	4
1390	destruction without extinction longterm impacts of an invasive tree species on galpagos highland vegetation	2009	Article	journal of ecology	5.521	48	9	0	1	0	0	0	0
1391	an ethnobotanical study of medicinal plants used by local people in the lowlands of konta special woreda southern nations nationalities and peoples regional state ethiopia	2009	Article	journal of ethnobiology and ethnomedicine	2	48	3	0	0	1	0	0	0
1392	evaluating the net effects of ecotourism on the environment a framework first assessment and future research	2009	Review	journal of sustainable tourism	1.959	48	11	0	2	0	0	0	0
1393	mechanisms for the prevention of marine bioinvasions for better biosecurity	2007	Article	marine pollution bulletin	2.991	48	3	0	0	1	0	0	0
1394	genetic signature of population fragmentation varies with mobility in seven bird species of a fragmented kenyan cloud forest	2011	Article	molecular ecology	6.494	48	0	0	0	0	0	0	0
1395	high frequency of functional extinctions in ecological networks	2013	Article	nature	41.456	48	58	0	3	0	61	1	0
1396	ecosystem engineering by invasive exotic beavers reduces instream diversity and enhances ecosystem function in cape horn chile	2007	Article	oecologia	3.093	48	1	0	0	0	0	0	0
1397	ecolabel conveys reliable information on fish stock health to seafood consumers	2012	Article	plos one	3.234	48	72	2	0	1	68	5	0
1398	large recovery of fish biomass in a notake marine reserve	2011	Article	plos one	3.234	48	109	5	6	1	54	7	0
1399	the impact of climate change on indigenous arabica coffee coffea arabica predicting future trends and identifying priorities	2012	Article	plos one	3.234	48	963	84	15	0	285	30	2
1400	the impact of climate change on indigenous arabica coffee coffea arabica predicting future trends and identifying priorities	2012	Article	plos one	3.234	48	10	1	0	0	0	0	0
1401	evidence for evolution in response to natural selection in a contemporary human population	2011	Article	proceedings of the national academy of sciences of the united states of america	9.674	48	103	3	5	0	54	6	0
1402	marine protected areas and the value of spatially optimized fishery management	2012	Article	proceedings of the national academy of sciences of the united states of america	9.674	48	36	3	1	0	5	0	0
1403	impacts of climate change on species populations and communities palaeobiogeographical insights and frontiers	2008	Article	progress in physical geography	2.612	48	0	0	0	0	0	0	0
1404	dynamics of a declining amphibian metapopulation survival dispersal and the impact of climate	2010	Article	biological conservation	3.762	47	0	0	0	0	0	0	0
1405	effects of tourismrelated provisioning on the trophic signatures and movement patterns of an apex predator the caribbean reef shark	2011	Article	biological conservation	3.762	47	2	0	0	0	2	0	0
1406	three decades of deforestation in southwest sumatra effects of coffee prices law enforcement and rural poverty	2009	Article	biological conservation	3.762	47	9	0	1	0	0	0	1
1407	temporal changes in greenspace in a highly urbanized region	2011	Article	biology letters	3.248	47	0	0	0	0	0	0	0
1408	the effect of social facilitation on foraging success in vultures a modelling study	2008	Article	biology letters	3.248	47	0	0	0	0	0	0	0
1409	lagged socialecological responses to climate and range shifts in fisheries	2012	Article	climatic change	3.43	47	21	1	1	1	1	0	0
1410	ascaroside signaling is widely conserved among nematodes	2012	Article	current biology	9.571	47	11	0	1	0	4	0	0
1411	active adaptive conservation of threatened species in the face of uncertainty	2010	Article	ecological applications	4.093	47	3	0	0	0	0	0	1
1412	the conservation value of residential yards linking birds and people	2011	Article	ecological applications	4.093	47	1	0	0	0	1	0	0
1413	the role of agentbased models in wildlife ecology and management	2011	Review	ecological modelling	2.321	47	3	0	0	0	0	0	1
1414	practical guidance on characterizing availability in resource selection functions under a useavailability design	2013	Article	ecology	4.656	47	1	0	0	0	1	0	0
1415	on the stability of populations of mammals birds fish and insects	2007	Article	ecology letters	10.689	47	1	0	0	0	0	0	0
1416	testing ecological explanations for biogeographic boundaries	2011	Article	evolution	4.612	47	0	0	0	0	0	0	0
1417	ecophysiological significance of leaf size variation in proteaceae from the cape floristic region	2010	Article	functional ecology	4.828	47	0	0	0	0	0	0	0
1418	ectomycorrhizae in a soilweathered granitic bedrock regolith linking matrix resources to plants	2005	Article	geoderma	2.772	47	0	0	0	0	0	0	0
1419	the data void in modeling current and future distributions of tropical species	2011	Article	global change biology	8.044	47	12	0	1	0	2	0	0
1420	unexpected biodiversity loss under global warming in the neotropical guayana highlands a preliminary appraisal	2006	Article	global change biology	8.044	47	1	0	0	0	2	0	0
1421	radical changes in the wadden sea fauna and flora over the last 2000 years	2005	Article	helgoland marine research	1.364	47	3	0	0	0	0	0	1
1422	the establishment of an urban bird population	2008	Article	journal of animal ecology	4.504	47	0	0	0	0	0	0	0
1423	why are there more arboreal ant species in primary than in secondary tropical forests	2012	Article	journal of animal ecology	4.504	47	12	0	1	0	7	3	0
1424	behavioural adjustments of a large carnivore to access secondary prey in a humandominated landscape	2012	Article	journal of applied ecology	4.564	47	1	0	0	0	1	0	0
1425	conditioned taste aversion enhances the survival of an endangered predator imperilled by a toxic invader	2010	Article	journal of applied ecology	4.564	47	72	4	6	0	2	1	1
1426	food production vs biodiversity comparing organic and conventional agriculture	2013	Article	journal of applied ecology	4.564	47	52	0	1	0	78	2	0
1427	the trojan hives pollinator pathogens imported and distributed in bumblebee colonies	2013	Article	journal of applied ecology	4.564	47	130	2	2	0	135	4	3
1428	behavioural polymorphism in one of the worlds largest populations of loggerhead sea turtles caretta caretta	2010	Article	marine ecology progress series	2.619	47	3	0	0	1	0	0	0
1429	the global potential for whale watching	2010	Article	marine policy	2.61	47	6	0	1	0	0	0	0
1430	predicting climate change impacts on polar bear litter size	2011	Article	nature communications	11.47	47	5	0	0	0	5	0	0
1431	conservation planning with uncertain climate change projections	2013	Article	plos one	3.234	47	23	0	1	0	24	1	0
1432	more than mere numbers the impact of lethal control on the social stability of a toporder predator	2009	Article	plos one	3.234	47	12	0	1	0	4	0	0
1433	mapping the biosphere exploring species to understand the origin organization and sustainability of biodiversity	2012	Review	systematics and biodiversity	2.191	47	66	3	4	0	15	2	0
1434	conceptual tools for evaluating tourism partnerships	2009	Article	tourism management	2.554	47	1	0	0	0	1	0	0
1435	costing eradications of alien mammals from islands	2006	Article	animal conservation	2.852	46	0	0	0	0	0	0	0
1436	widespread mesopredator effects after wolf extirpation	2013	Review	biological conservation	3.762	46	4	0	0	0	4	1	0
1437	how many animals do we want to save the many ways of setting population target levels for conservation	2006	Article	bioscience	5.377	46	5	0	1	0	0	0	0
1438	evidence for niche adaptation in the genome of the bovine pathogen streptococcus uberis	2009	Article	bmc genomics	3.986	46	3	0	0	0	0	0	1
1439	a matrixcalibrated speciesarea model for predicting biodiversity losses due to landuse change	2010	Article	conservation biology	4.165	46	12	0	2	0	0	0	0
1440	recreating missing population baselines for pacific reef sharks	2012	Article	conservation biology	4.165	46	54	0	2	0	69	5	0
1441	resurrecting extinct interactions with extant substitutes	2011	Article	current biology	9.571	46	20	1	1	0	0	0	1
1442	biodiversity and agricultural sustainagility from assessment to adaptive management	2010	Review	current opinion in environmental sustainability	3.491	46	5	0	0	1	3	0	0
1443	satellite tracking large numbers of individuals to infer population level dispersal and core areas for the protection of an endangered species	2013	Article	diversity and distributions	3.667	46	0	0	0	0	0	0	0
1444	when can efforts to control nuisance and invasive species backfire	2009	Article	ecological applications	4.093	46	3	0	0	1	0	0	0
1445	when can efforts to control nuisance and invasive species backfire	2009	Article	ecological applications	4.093	46	3	0	0	1	0	0	0
1446	evolution of adaptive plasticity risksensitive hatching in neotropical leafbreeding treefrogs	2008	Article	ecological monographs	6.98	46	2	0	0	0	3	0	0
1447	trophic cascades result in largescale coralline algae loss through differential grazer effects	2010	Article	ecology	4.656	46	1	0	0	0	2	0	0
1448	economic valuation of a mangrove ecosystem threatened by shrimp aquaculture in sri lanka	2005	Article	environmental management	1.724	46	0	0	0	0	0	0	0
1449	ecological impacts of a widespread frost event following early spring leafout	2012	Article	global change biology	8.044	46	3	0	0	0	5	0	0
1450	amphibians as models for studying environmental change	2007	Review	ilar journal	2.393	46	16	1	1	0	0	0	0
1451	ontogeny of diving behaviour in the australian sea lion trials of adolescence in a late bloomer	2006	Article	journal of animal ecology	4.504	46	3	0	0	0	0	0	1
1452	rainfall influences on ungulate population abundance in the maraserengeti ecosystem	2008	Article	journal of animal ecology	4.504	46	0	0	0	0	0	0	0
1453	independent effects of habitat loss habitat fragmentation and structural connectivity on the distribution of two arboreal rodents	2011	Article	journal of applied ecology	4.564	46	5	0	1	0	0	0	0
1454	in search for key biogeochemical factors affecting plant species persistence in heathland and acidic grasslands a comparison of common and rare species	2008	Article	journal of applied ecology	4.564	46	0	0	0	0	0	0	0
1455	little evidence for limiting similarity in a longterm study of a roadside plant community	2010	Article	journal of ecology	5.521	46	0	0	0	0	0	0	0
1456	bird functional diversity and ecosystem services in tropical forests agroforests and agricultural areas	2012	Review	journal of ornithology	1.711	46	12	0	1	0	3	0	0
1457	nature conservation for future sustainable shorelines lessons from seeking to involve the public	2009	Article	land use policy	2.631	46	3	0	0	1	0	0	0
1458	invasive hybridization in a threatened species is accelerated by climate change	2014	Article	nature climate change	14.547	46	167	13	6	0	30	2	0
1459	invasive hybridization in a threatened species is accelerated by climate change	2014	Article	nature climate change	14.547	46	167	13	6	0	30	2	0
1460	the macroecology of sustainability	2012	Article	plos biology	9.343	46	78	0	3	0	83	7	0
1461	only half right species with femalebiased sexual size dimorphism consistently break renschs rule	2007	Article	plos one	3.234	46	1	0	0	0	2	0	0
1462	where to restore ecological connectivity detecting barriers and quantifying restoration benefits	2012	Article	plos one	3.234	46	11	0	1	0	5	1	0
1463	range contraction in large pelagic predators	2011	Article	proceedings of the national academy of sciences of the united states of america	9.674	46	22	0	2	7	4	1	0
1464	soil carbon dynamics under different cropping and pasture management in temperate australia results of three longterm experiments	2011	Article	soil research	1.32	46	0	0	0	0	0	0	0
1465	characteristics of tree hollows used by australian birds and bats	2009	Review	wildlife research	1.487	46	0	0	0	0	0	0	0
1466	constructing connectivity conservation corridors and conservation politics in east african rangelands	2009	Article	annals of the association of american geographers	2.291	45	0	0	0	0	0	0	0
1467	broad genomic and transcriptional analysis reveals a highly derived genome in dinoflagellate mitochondria	2007	Article	bmc biology	7.984	45	0	0	0	0	0	0	0
1468	effects of restoring oak savannas on bird communities and populations	2006	Article	conservation biology	4.165	45	3	0	0	0	0	0	1
1469	knowledge gain and behavioral change in citizenscience programs	2011	Article	conservation biology	4.165	45	1	0	0	0	1	0	0
1470	ecological history and latent conservation potential large and giant tortoises as a model for taxon substitutions	2010	Article	ecography	4.774	45	14	0	1	0	5	0	9
1471	what shapes eurasian lynx distribution in human dominated landscapes selecting prey or avoiding people	2009	Article	ecography	4.774	45	1	0	0	0	1	0	0
1472	biofuels and biodiversity	2011	Article	ecological applications	4.093	45	0	0	0	0	0	0	0
1473	global assessment of the nonequilibrium concept in rangelands	2012	Article	ecological applications	4.093	45	1	0	0	0	2	0	0
1474	relevance of rangeland degradation in semiarid northeastern south africa to the nonequilibrium theory	2007	Article	ecological applications	4.093	45	0	0	0	0	0	0	0
1475	temperature as a key driver of ecological sorting among invasive pest species in the tropical andes	2008	Article	ecological applications	4.093	45	3	0	0	1	0	0	0
1476	twenty years of stream restoration in finland little response by benthic macroinvertebrate communities	2011	Review	ecological applications	4.093	45	1	0	0	0	1	0	0
1477	water subsidies from mountains to deserts their role in sustaining groundwaterfed oases in a sandy landscape	2011	Article	ecological applications	4.093	45	0	0	0	0	0	0	0
1478	adult odonate abundance and community assemblage measures as indicators of stream ecological integrity a case study	2010	Article	ecological indicators	3.444	45	6	0	1	0	0	0	0
1479	does biodiversity protect humans against infectious disease	2014	Article	ecology	4.656	45	41	1	1	0	39	1	0
1480	soil carbon sequestration potential for grain for green project in loess plateau china	2011	Article	environmental management	1.724	45	0	0	0	0	0	0	0
1481	dissolved organic phosphorus speciation in the waters of the tamar estuary sw england	2009	Article	geochimica et cosmochimica acta	4.331	45	0	0	0	0	0	0	0
1482	evolutionary refugia and ecological refuges key concepts for conserving australian arid zone freshwater biodiversity under climate change	2013	Review	global change biology	8.044	45	36	1	2	1	24	2	1
1483	engineering a future for amphibians under climate change	2011	Article	journal of applied ecology	4.564	45	17	1	1	0	0	2	0
1484	occupancy dynamics in a tropical bird community unexpectedly high forest use by birds classified as nonforest species	2010	Article	journal of applied ecology	4.564	45	1	0	0	0	1	0	0
1485	optimal restoration accounting for space time and uncertainty	2011	Article	journal of applied ecology	4.564	45	0	0	0	0	0	0	0
1486	potential consequences of discard reform for seabird communities	2013	Review	journal of applied ecology	4.564	45	29	0	0	1	44	3	0
1487	seed inoculation with effective rootnodule bacteria enhances revegetation success	2005	Article	journal of applied ecology	4.564	45	1	0	0	0	0	2	0
1488	climatic stability in the brazilian cerrado implications for biogeographical connections of south american savannas species richness and conservation in a biodiversity hotspot	2012	Article	journal of biogeography	4.59	45	0	0	0	0	0	0	0
1489	hard and soft allopatry physically and ecologically mediated modes of geographic speciation	2010	Article	journal of biogeography	4.59	45	1	0	0	0	1	0	0
1490	biological flora of the british isles robinia pseudoacacia	2013	Article	journal of ecology	5.521	45	11	0	1	0	1	1	1
1491	biological flora of the british isles robinia pseudoacacia	2013	Article	journal of ecology	5.521	45	11	0	1	0	5	0	0
1492	biological flora of the british isles robinia pseudoacacia	2013	Article	journal of ecology	5.521	45	6	0	0	1	5	1	0
1493	biological flora of the british isles robinia pseudoacacia	2013	Article	journal of ecology	5.521	45	3	0	0	0	4	0	0
1494	combined effects of impatiens glandulifera invasion and landscape structure on native plant pollination	2010	Article	journal of ecology	5.521	45	8	0	1	0	2	0	0
1495	waiting for fungi the ectomycorrhizal invasion of lowland heathlands	2009	Article	journal of ecology	5.521	45	1	0	0	0	0	0	0
1496	turning ecology and evolution against cancer	2014	Review	nature reviews cancer	37.4	45	57	3	2	0	31	0	0
1497	functional traits predict relationship between plant abundance dynamic and longterm climate warming	2013	Article	proceedings of the national academy of sciences of the united states of america	9.674	45	8	0	0	0	10	2	0
1498	harvest survival and abundance of midcontinent lesser snow geese relative to population reduction efforts	2011	Article	wildlife monographs	5.2	45	1	0	0	0	1	0	0
1499	hightide habitat choice insights from modelling roost selection by shorebirds around a tropical bay	2006	Article	animal behaviour	3.137	44	6	0	1	0	0	0	0
1500	are nest boxes a viable alternative source of cavities for hollowdependent animals longterm monitoring of nest box occupancy pest use and attrition	2009	Article	biological conservation	3.762	44	23	1	0	0	15	0	0
1501	ethical pluralism pragmatism and sustainability in conservation practice	2011	Article	biological conservation	3.762	44	1	0	0	0	1	0	0
1502	thresholds and multiple scale interaction of environment resource use and market proximity on reef fishery resources in the solomon islands	2009	Article	biological conservation	3.762	44	0	0	0	0	0	0	0
1503	fourlegged friend or foe dog walking displaces native birds from natural areas	2007	Article	biology letters	3.248	44	22	0	2	1	13	4	0
1504	linking terrestrial and marine conservation planning and threats analysis	2008	Article	conservation biology	4.165	44	1	0	0	0	0	0	0
1505	regeneration of native trees in the presence of invasive saltcedar in the colorado river delta mexico	2005	Article	conservation biology	4.165	44	0	0	0	0	0	0	0
1506	salvage logging in the montane ash eucalypt forests of the central highlands of victoria and its potential impacts on biodiversity	2006	Review	conservation biology	4.165	44	3	0	0	0	0	0	1
1507	connecting natural landscapes using a landscape permeability model to prioritize conservation activities in the united states	2012	Article	conservation letters	7.241	44	20	0	3	0	4	0	0
1508	incorporating asymmetric connectivity into spatial decision making for conservation	2010	Article	conservation letters	7.241	44	0	0	0	0	0	0	0
1509	the status of coral reef ecology research in the red sea	2013	Review	coral reefs	3.324	44	0	0	0	0	0	0	0
1510	tools for integrating range change extinction risk and climate change information into conservation management	2013	Article	ecography	4.774	44	7	0	0	0	11	2	0
1511	ecosystem services provided by playas in the high plains potential influences of usda conservation programs	2011	Article	ecological applications	4.093	44	0	0	0	0	0	0	0
1512	marine mammal harvests and other interactions with humans	2008	Review	ecological applications	4.093	44	3	0	0	0	0	0	1
1513	marine mammal harvests and other interactions with humans	2008	Review	ecological applications	4.093	44	3	0	0	0	0	0	1
1514	predicting argentine ant spread over the heterogeneous landscape using a spatially explicit stochastic model	2009	Article	ecological applications	4.093	44	9	0	1	0	1	0	0
1515	testing the field of dreams hypothesis functional responses to urbanization and restoration in stream ecosystems	2011	Review	ecological applications	4.093	44	1	0	0	0	1	0	0
1516	the development of a canadian dynamic habitat index using multitemporal satellite estimates of canopy light absorbance	2008	Article	ecological indicators	3.444	44	19	0	0	0	29	0	0
1517	the arctic water resource vulnerability index an integrated assessment tool for community resilience and vulnerability with respect to freshwater	2008	Article	environmental management	1.724	44	0	0	0	0	0	0	0
1518	utilizing a socialecological framework to promote water and energy conservation a field experiment	2005	Article	journal of applied social psychology	0.79	44	4	0	0	1	1	0	0
1519	uses and misuses of metaanalysis in plant ecology	2014	Review	journal of ecology	5.521	44	32	0	1	0	46	1	0
1520	transaction costs and communitybased natural resource management in nepal	2006	Article	journal of environmental management	2.723	44	3	0	0	1	0	0	0
1521	forestry planting the forest of the future	2009	Short Survey	nature	41.456	44	15	0	1	0	1	1	1
1522	evaluating social and ecological vulnerability of coral reef fisheries to climate change	2013	Article	plos one	3.234	44	68	5	1	1	22	1	0
1523	global coordination and standardisation in marine biodiversity through the world register of marine species worms and related databases	2013	Article	plos one	3.234	44	14	0	0	0	17	0	1
1524	land use macroalgae and a tumorforming disease in marine turtles	2010	Article	plos one	3.234	44	56	4	2	0	2	1	1
1525	negative impacts of human land use on dung beetle functional diversity	2011	Article	plos one	3.234	44	2	0	0	0	2	0	0
1526	extending the timescale and range of ecosystem services through paleoenvironmental analyses exemplifiedin the lower yangtze basin	2012	Article	proceedings of the national academy of sciences of the united states of america	9.674	44	38	1	3	0	11	0	0
1527	how national context project design and local community characteristics influence success in communitybased conservation projects	2012	Article	proceedings of the national academy of sciences of the united states of america	9.674	44	7	0	0	0	6	1	0
1528	the disentangled bank how loss of habitat fragments and disassembles ecological networks	2011	Article	american journal of botany	2.603	43	1	0	0	0	1	0	0
1529	anthropogenic refuges for freshwater biodiversity their ecological characteristics and management	2013	Review	biological conservation	3.762	43	3	0	0	0	5	0	0
1530	elephant seasonal vegetation preferences across dry and wet savannas	2009	Article	biological conservation	3.762	43	0	0	0	0	0	0	0
1531	evidencebased marine protected area planning for a highly mobile endangered marine vertebrate	2013	Article	biological conservation	3.762	43	3	0	0	0	7	0	0
1532	seahorse declines in the derwent estuary tasmania in the absence of fishing pressure	2005	Article	biological conservation	3.762	43	0	0	0	0	0	0	0
1533	sex matters modeling male and female habitat differences for jaguar conservation	2010	Article	biological conservation	3.762	43	6	0	1	0	0	0	0
1534	using assisted colonisation to conserve biodiversity and restore ecosystem function under climate change	2013	Review	biological conservation	3.762	43	15	1	1	0	0	0	0
1535	geographic distribution and genotypic composition of invasive hybrid watermilfoil myriophyllum spicatum x m sibiricum populations in north america	2007	Article	biological invasions	2.586	43	3	0	0	0	0	0	1
1536	where do penguins go during the interbreeding period using geolocation to track the winter dispersion of the macaroni penguin	2009	Article	biology letters	3.248	43	4	0	0	0	1	0	1
1537	genetic stock identification of atlantic salmon salmo salar populations in the southern part of the european range	2010	Article	bmc genetics	2.397	43	0	0	0	0	0	0	0
1538	pros and cons of using seabirds as ecological indicators	2009	Article	climate research	2.496	43	5	0	1	0	0	0	0
1539	bush tucker bush pets and bush threats cooperative management of feral animals in australias kakadu national park	2005	Article	conservation biology	4.165	43	0	0	0	0	0	0	0
1540	effects of time since fire on birds how informative are generalized fire response curves for conservation management	2012	Article	ecological applications	4.093	43	19	3	0	0	6	0	0
1541	reserve networks based on richness hotspots and representation vary with scale	2006	Article	ecological applications	4.093	43	1	0	0	0	1	0	0
1542	responses of pondbreeding amphibians to wildfire shortterm patterns in occupancy and colonization	2007	Article	ecological applications	4.093	43	0	0	0	0	0	0	0
1543	subjective uncertainties in habitat suitability maps	2006	Article	ecological modelling	2.321	43	0	0	0	0	0	0	0
1544	bottomup and climatic forcing on the worldwide population of leatherback turtles	2008	Article	ecology	4.656	43	3	0	0	1	0	0	0
1545	extreme stresses niches and positive species interactions along stress gradients	2014	Article	ecology	4.656	43	7	0	0	0	10	0	0
1546	regulation of benthic algal and animal communities by salt marsh plants impact of shading	2007	Article	ecology	4.656	43	0	0	0	0	0	0	0
1547	effects of biomass extraction on vegetation structure diversity and composition of forests in sariska tiger reserve india	2005	Article	environmental conservation	2.368	43	0	0	0	0	0	0	0
1548	social networks and communitybased natural resource management	2008	Article	environmental management	1.724	43	3	0	0	1	0	0	0
1549	conserving energy at a cost to biodiversity impacts of led lighting on bats	2012	Article	global change biology	8.044	43	24	0	2	0	12	2	0
1550	conserving a moving target planning protection for a migratory species as its distribution changes	2011	Article	journal of applied ecology	4.564	43	4	0	0	0	0	1	1
1551	conserving pelagic habitats seascape modelling of an oceanic top predator	2011	Article	journal of applied ecology	4.564	43	15	1	1	0	0	0	0
1552	ecosystem service and biodiversity tradeoffs in two woody successions	2011	Article	journal of applied ecology	4.564	43	1	0	0	0	0	1	0
1553	biological flora of the british isles juniperus communis l	2007	Review	journal of ecology	5.521	43	3	0	0	1	0	0	0
1554	california annual grass invaders the drivers or passengers of change	2010	Article	journal of ecology	5.521	43	2	0	0	0	2	0	0
1555	insect pathogens as biological control agents back to the future	2015	Article	journal of invertebrate pathology	2.11	43	2	0	0	0	3	0	0
1556	complex systems foreseeing tipping points	2010	Short Survey	nature	41.456	43	13	0	6	0	7	0	0
1557	an integrated approach is needed for ecosystem based fisheries management insights from ecosystemlevel management strategy evaluation	2014	Article	plos one	3.234	43	10	0	0	1	10	0	0
1558	low genetic differentiation across three major ocean populations of the whale shark rhincodon typus	2009	Article	plos one	3.234	43	9	0	1	0	1	0	0
1559	pyrosequencing of bacterial symbionts within axinella corrugata sponges diversity and seasonal variability	2012	Article	plos one	3.234	43	1	0	0	0	1	0	0
1560	unravelling soil fungal communities from different mediterranean landuse backgrounds	2012	Article	plos one	3.234	43	5	0	0	0	6	0	0
1561	morality in everyday life	2014	Article	science	33.611	43	482	17	9	0	358	25	0
1562	temporal dynamics of nutrition parasitism and stress in colobus monkeys implications for population regulation and conservation	2007	Article	american journal of physical anthropology	2.379	42	0	0	0	0	0	0	0
1563	temporal dynamics of nutrition parasitism and stress in colobus monkeys implications for population regulation and conservation	2007	Article	american journal of physical anthropology	2.379	42	0	0	0	0	0	0	0
1564	butterfly responses to prairie restoration through fire and grazing	2007	Article	biological conservation	3.762	42	0	0	0	0	0	0	0
1565	forest degradation deepens around and within protected areas in east asia	2010	Article	biological conservation	3.762	42	11	0	2	0	0	0	0
1566	impact threshold for an alien plant invader lantana camara l on native plant communities	2009	Article	biological conservation	3.762	42	6	0	1	0	0	0	0
1567	the impacts of invasive rodents on island invertebrates	2011	Review	biological conservation	3.762	42	9	0	1	1	0	0	0
1568	ecological evolutionary and conservation implications of incubation temperaturedependent phenotypes in birds	2013	Article	biological reviews	9.67	42	5	0	1	0	0	0	0
1569	emptying the forest hunting and the extirpation of wildlife from tropical nature reserves	2011	Review	bioscience	5.377	42	42	4	2	0	2	2	0
1570	a de novo transcriptome of the asian tiger mosquito aedes albopictus to identify candidate transcripts for diapause preparation	2011	Article	bmc genomics	3.986	42	2	0	0	0	1	0	0
1571	perceptions of diving impacts and implications for reef conservation	2007	Article	coastal management	0.877	42	6	0	1	0	0	0	0
1572	perceptions of diving impacts and implications for reef conservation	2007	Article	coastal management	0.877	42	6	0	1	0	0	0	0
1573	a multiscale network analysis of protectedarea connectivity for mammals in the united states	2010	Article	conservation biology	4.165	42	1	0	0	0	1	0	0
1574	evolutionary distinctiveness threat status and ecological oddity in primates	2010	Article	conservation biology	4.165	42	6	0	2	0	0	0	0
1575	payments for ecosystem services as a framework for communitybased conservation in northern tanzania conservation practice and policy	2010	Article	conservation biology	4.165	42	6	0	0	1	0	0	1
1576	poxviral disease in red squirrels sciurus vulgaris in the uk spatial and temporal trends of an emerging threat	2008	Article	ecohealth	2.451	42	1	0	0	0	1	0	0
1577	multimodel climate projections for biodiversity risk assessments	2011	Article	ecological applications	4.093	42	4	0	0	1	1	0	0
1578	habitat preference accessibility and competition limit the global distribution of breeding blackbrowed albatrosses	2011	Article	ecological monographs	6.98	42	5	0	1	0	0	0	0
1579	biofilm grazing in a higher vertebrate the western sandpiper calidris mauri	2008	Article	ecology	4.656	42	1	0	0	0	1	0	0
1580	successional changes in functional composition contrast for dry and wet tropical forest	2013	Article	ecology	4.656	42	1	0	0	0	1	0	0
1581	phylogenetic host specificity and understanding parasite sharing in primates	2012	Article	ecology letters	10.689	42	8	1	0	0	0	0	0
1582	urban domestic gardens xiv the characteristics of gardens in five cities	2008	Article	environmental management	1.724	42	3	0	0	1	0	0	0
1583	growth yield and yield components of winter wheat and the effects of tillage intensity preceding crops and n fertilisation	2008	Article	european journal of agronomy	2.704	42	3	0	0	1	0	0	0
1584	use of generalised dissimilarity modelling to improve the biological discrimination of river and stream classifications	2011	Article	freshwater biology	2.738	42	0	0	0	0	0	0	0
1585	invading with biological weapons the importance of diseasemediated invasions	2012	Review	functional ecology	4.828	42	1	0	0	0	1	0	0
1586	diversity invasive species and extinctions in insular ecosystems	2008	Article	journal of applied ecology	4.564	42	3	0	0	1	0	0	0
1587	effects of agricultural intensification on plant diversity in mediterranean dryland cereal fields	2010	Article	journal of applied ecology	4.564	42	3	0	0	1	0	0	0
1588	deforestation and avian infectious diseases	2010	Article	journal of experimental biology	2.897	42	1	0	0	0	0	1	0
1589	emerging dangers deadly effects of an emergent parasite in a new pollinator host	2013	Article	journal of invertebrate pathology	2.11	42	14	0	1	0	4	0	1
1590	testing predictions of the prey of lion derived from modeled prey preferences	2007	Article	journal of wildlife management	1.726	42	1	0	0	0	1	0	0
1591	population ecology of the greenblack turtle chelonia mydas in baha magdalena mexico	2007	Article	marine biology	2.391	42	3	0	0	0	0	0	1
1592	obisseamap developing a biogeographic research data commons for the ecological studies of marine mammals seabirds and sea turtles	2006	Article	marine ecology progress series	2.619	42	0	0	0	0	0	0	0
1593	physiological stress response reflex impairment and survival of five sympatric shark species following experimental capture and release	2014	Article	marine ecology progress series	2.619	42	38	2	0	0	34	2	0
1594	evidence of resource partitioning between humpback and minke whales around the western antarctic peninsula	2009	Article	marine mammal science	1.936	42	0	0	0	0	0	0	0
1595	evolution of pathogens in a manmade world	2008	Review	molecular ecology	6.494	42	0	0	0	0	0	0	0
1596	leading dimensions in absorptive root trait variation across 96 subtropical forest species	2014	Article	new phytologist	7.672	42	1	0	0	0	3	0	0
1597	analysis of expressed sequence tags of the cyclically parthenogenetic rotifer brachionus plicatilis	2007	Article	plos one	3.234	42	9	0	1	0	0	0	1
1598	colour patterns do not diagnose species quantitative evaluation of a dna barcoded cryptic bumblebee complex	2012	Article	plos one	3.234	42	2	0	0	0	3	0	0
1599	fitforpurpose species distribution model performance depends on evaluation criteria dutch hoverflies as a case study	2013	Article	plos one	3.234	42	2	0	0	0	3	0	0
1600	interacting factors driving a major loss of large trees with cavities in a forest ecosystem	2012	Article	plos one	3.234	42	24	5	0	0	4	0	0
1601	a longsnouted multihorned tyrannosaurid from the late cretaceous of mongolia	2009	Article	proceedings of the national academy of sciences of the united states of america	9.674	42	46	3	2	0	0	1	1
1602	developing a broader scientific foundation for river restoration columbia river food webs	2012	Review	proceedings of the national academy of sciences of the united states of america	9.674	42	12	0	1	0	4	0	0
1603	elevated rates of gold mining in the amazon revealed through highresolution monitoring	2013	Article	proceedings of the national academy of sciences of the united states of america	9.674	42	175	8	5	1	153	4	1
1604	how and when do personal values guide our attitudes and sociality explaining crosscultural variability in attitudevalue linkages	2013	Article	psychological bulletin	14.756	42	1	0	0	0	2	0	0
1605	how and when do personal values guide our attitudes and sociality explaining crosscultural variability in attitudevalue linkages	2013	Article	psychological bulletin	14.756	42	1	0	0	0	2	0	0
1606	hyporheic flows in stratified beds	2008	Article	water resources research	3.549	42	0	0	0	0	0	0	0
1607	effects of landscape gradients on wetland vegetation communities information for largescale restoration	2008	Article	wetlands	1.572	42	0	0	0	0	0	0	0
1608	site fidelity and sexspecific migration in a mobile apex predator implications for conservation and ecosystem dynamics	2011	Article	animal behaviour	3.137	41	0	0	0	0	0	0	0
1609	green militarization antipoaching efforts and the spatial contours of kruger national park	2014	Article	annals of the association of american geographers	2.291	41	24	1	0	0	16	1	0
1610	altitudinal distribution of chytrid batrachochytrium dendrobatidis infection in subtropical australian frogs	2008	Article	austral ecology	1.837	41	0	0	0	0	0	0	0
1611	cumulative estimates of sea turtle bycatch and mortality in usa fisheries between 1990 and 2007	2011	Article	biological conservation	3.762	41	8	0	0	1	6	0	0
1612	harvesting of nontimber forest products and implications for conservation in two montane forests of east africa	2007	Article	biological conservation	3.762	41	3	0	0	1	0	0	0
1613	threshold effect of eucalypt density on an aggressive avian competitor	2007	Article	biological conservation	3.762	41	3	0	0	0	0	0	1
1614	connecting the dots an invariant migration corridor links the holocene to the present	2006	Article	biology letters	3.248	41	0	0	0	0	0	0	0
1615	molecular evidence for ten species and oligomiocene vicariance within a nominal australian gecko species crenadactylus ocellatus diplodactylidae	2010	Article	bmc evolutionary biology	3.368	41	0	0	0	0	0	0	0
1616	eradication of invasive mammals on islands inhabited by humans and domestic animals | erradicacin de mamferos invasores en islas habitadas por humanos y animales domsticos	2011	Review	conservation biology	4.165	41	1	0	0	0	0	1	0
1617	recruitment of hornbilldispersed trees in hunted and logged forests of the indian eastern himalaya	2009	Article	conservation biology	4.165	41	3	0	0	0	0	0	1
1618	bats without borders longdistance movements and implications for disease risk management	2010	Article	ecohealth	2.451	41	3	0	0	1	0	0	0
1619	fragmentation alters stream fish community structure in dendritic ecological networks	2012	Article	ecological applications	4.093	41	1	0	0	0	1	0	0
1620	prediction of extinction in plants interaction of extrinsic threats and life history traits	2007	Article	ecology	4.656	41	3	0	0	1	0	0	0
1621	rangewide effects of breeding and nonbreedingseason climate on the abundance of a neotropical migrant songbird	2011	Article	ecology	4.656	41	3	0	0	0	0	0	1
1622	strategic monitoring of reintroductions in ecological restoration programmes	2007	Article	ecoscience	0.975	41	0	0	0	0	0	0	0
1623	pollination services provided to small and large highbush blueberry fields by wild and managed bees	2010	Article	journal of applied ecology	4.564	41	9	0	1	0	0	0	0
1624	the effectiveness of agrienvironment schemes for the conservation of farmland moths assessing the importance of a landscapescale management approach	2011	Article	journal of applied ecology	4.564	41	4	0	0	0	5	0	0
1625	the effects of weirs on structural stream habitat and biological communities	2011	Article	journal of applied ecology	4.564	41	6	0	2	0	0	0	0
1626	wildlifelivestock conflict the risk of pathogen transmission from bison to cattle outside yellowstone national park	2009	Article	journal of applied ecology	4.564	41	1	0	0	0	0	0	0
1627	phylogenetic conservatism in plant phenology	2013	Article	journal of ecology	5.521	41	10	0	0	0	10	1	0
1628	assessing conservation opportunity on private land socioeconomic behavioral and spatial dimensions	2011	Article	journal of environmental management	2.723	41	0	0	0	0	0	0	0
1629	assessing vulnerability of marine bird populations to offshore wind farms	2013	Article	journal of environmental management	2.723	41	2	0	0	0	2	0	0
1630	a review of the biology fisheries and conservation of the whale shark rhincodon typus	2012	Review	journal of fish biology	1.658	41	5	0	0	2	2	2	0
1631	distribution of american pikas in a lowelevation lava landscape conservation implications from the range periphery	2010	Article	journal of mammalogy	1.84	41	0	0	0	0	0	0	0
1632	experimental design and taxonomic scope of fragmentation studies on european mammals current status and future priorities	2010	Review	mammal review	4.256	41	0	0	0	0	0	0	0
1633	evidence necessary for taxa to be reliable indicators of environmental conditions or impacts	2009	Article	marine pollution bulletin	2.991	41	0	0	0	0	0	0	0
1634	fitness of hybrids between rapeseed brassica napus and wild brassica rapa in natural habitats	2006	Article	molecular ecology	6.494	41	0	0	0	0	0	0	0
1635	recent novel approaches for population genomics data analysis	2014	Review	molecular ecology	6.494	41	16	0	1	0	11	3	0
1636	giant eucalypts globally unique fireadapted rainforest trees	2012	Review	new phytologist	7.672	41	17	2	0	0	8	1	0
1637	improving intercropping a synthesis of research in agronomy plant physiology and ecology	2015	Review	new phytologist	7.672	41	16	0	1	0	12	2	0
1638	detecting a decline in whale shark rhincodon typus sightings in the andaman sea thailand using ecotourist operatorcollected data	2006	Article	oryx	1.849	41	3	0	0	1	0	0	0
1639	dynamics of the leaflitter arthropod fauna following fire in a neotropical woodland savanna	2009	Article	plos one	3.234	41	1	0	0	0	1	0	0
1640	land cover change in colombia surprising forest recovery trends between 2001 and 2010	2012	Article	plos one	3.234	41	22	0	1	0	13	1	0
1641	achieving the triple bottom line in the face of inherent tradeoffs among social equity economic return and conservation	2013	Article	proceedings of the national academy of sciences of the united states of america	9.674	41	61	2	3	0	38	1	0
1642	bioclimatic and physical characterization of the worlds islands	2013	Article	proceedings of the national academy of sciences of the united states of america	9.674	41	167	19	0	0	24	3	0
1643	exceptionally well preserved late quaternary plant and vertebrate fossils from a blue hole on abaco the bahamas	2007	Review	proceedings of the national academy of sciences of the united states of america	9.674	41	4	0	0	0	0	1	3
1644	inferring species interactions in tropical forests	2009	Article	proceedings of the national academy of sciences of the united states of america	9.674	41	1	0	0	0	1	0	0
1645	perspectives on orchid conservation in botanic gardens	2009	Review	trends in plant science	12.929	41	0	0	0	0	0	0	0
1646	ecology and evolution of pine life histories	2012	Review	annals of forest science	1.981	40	10	0	1	0	2	0	0
1647	a framework for using niche models to estimate impacts of climate change on species distributions	2013	Article	annals of the new york academy of sciences	4.383	40	2	0	0	0	3	0	0
1648	longterm consequences of tillage residue management and crop rotation on selected soil microflora groups in the subtropical highlands	2008	Article	applied soil ecology	2.644	40	0	0	0	0	0	0	0
1649	conservation planning with dynamic threats the role of spatial design and priority setting for species persistence	2010	Article	biological conservation	3.762	40	6	0	1	0	0	0	0
1650	rewarding farmers for delivering vascular plant diversity in managed grasslands a transdisciplinary casestudy approach	2008	Article	biological conservation	3.762	40	3	0	0	1	0	0	0
1651	suboptimal study design has major impacts on landscapescale inference	2011	Article	biological conservation	3.762	40	4	0	0	1	0	0	0
1652	uncovering the fruit bat bushmeat commodity chain and the true extent of fruit bat hunting in ghana west africa	2011	Article	biological conservation	3.762	40	78	9	1	0	10	1	0
1653	impending conservation crisis for southeast asian amphibians	2010	Article	biology letters	3.248	40	0	0	0	0	0	0	0
1654	common ecology	2011	Article	bioscience	5.377	40	0	0	0	0	0	0	0
1655	the extent distribution and fragmentation of vanishing montane cloud forest in the highlands of chiapas mexico	2006	Article	biotropica	2.084	40	0	0	0	0	0	0	0
1656	positive correlation between genetic diversity and fitness in a large wellconnected metapopulation	2008	Article	bmc biology	7.984	40	1	0	0	0	0	0	0
1657	deriving criteria to select arthropod species for laboratory tests to assess the ecological risks from cultivating arthropodresistant genetically engineered crops	2013	Review	chemosphere	3.34	40	3	0	0	1	0	0	0
1658	cattle grazing mediates climate change impacts on ephemeral wetlands	2005	Article	conservation biology	4.165	40	6	0	0	1	0	0	1
1659	identifying reefs of hope and hopeful actions contextualizing environmental ecological and social parameters to respond effectively to climate change	2009	Article	conservation biology	4.165	40	14	0	2	0	0	0	0
1660	vulnerability and resilience of tropical forest species to landuse change	2009	Article	conservation biology	4.165	40	0	0	0	0	0	0	0
1661	the international oryza map alignment project development of a genuswide comparative genomics platform to help solve the 9 billionpeople question	2013	Review	current opinion in plant biology	7.848	40	1	0	0	0	1	0	0
1662	consequences of farmedwild hybridization across divergent wild populations and multiple traits in salmon	2010	Article	ecological applications	4.093	40	9	0	2	0	0	0	0
1663	defining conservation priorities for freshwater fishes according to taxonomic functional and phylogenetic diversity	2011	Article	ecological applications	4.093	40	4	0	0	0	5	1	0
1664	influences of secondary disturbances on lodgepole pine stand development in rocky mountain national park	2007	Article	ecological applications	4.093	40	0	0	0	0	0	0	0
1665	potential water quality changes due to corn expansion in the upper mississippi river basin	2011	Article	ecological applications	4.093	40	3	0	0	1	0	0	0
1666	can remote sensing estimate finescale quality indicators of natural habitats	2012	Article	ecological indicators	3.444	40	2	0	0	0	3	1	0
1667	temporal changes in vertebrates during landscape transformation a largescale natural experiment	2008	Article	ecological monographs	6.98	40	7	0	1	0	0	0	0
1668	characterizing source sink dynamics with genetic parentage assignments	2008	Article	ecology	4.656	40	0	0	0	0	0	0	0
1669	transient patterns in the assembly of vernal pool plant communities	2009	Article	ecology	4.656	40	0	0	0	0	0	0	0
1670	diversity in current ecological thinking implications for environmental management	2009	Article	environmental management	1.724	40	0	0	0	0	0	0	0
1671	mekong river fish conservation zones in southern laos assessing effectiveness using local ecological knowledge	2005	Article	environmental management	1.724	40	3	0	0	2	0	0	0
1672	why do they burn the bush fire rural livelihoods and conservation in zambia	2007	Article	geographical journal	1.926	40	3	0	0	2	0	0	0
1673	evolution of host specificity in fleas is it directional and irreversible	2006	Article	international journal for parasitology	3.872	40	0	0	0	0	0	0	0
1674	conservation challenges in urban seascapes promoting the growth of threatened species on coastal infrastructures	2012	Article	journal of applied ecology	4.564	40	31	4	1	0	2	1	0
1675	integral projection models perform better for small demographic data sets than matrix population models a case study of two perennial herbs	2009	Article	journal of applied ecology	4.564	40	0	0	0	0	0	0	0
1676	organic dairy farming impacts on insectflower interaction networks and pollination	2011	Article	journal of applied ecology	4.564	40	1	0	0	0	1	0	0
1677	smallscale fisheries of peru a major sink for marine turtles in the pacific	2011	Article	journal of applied ecology	4.564	40	6	0	0	4	3	2	0
1678	taxonomical and functional diversity turnover in mediterranean grasslands interactions between grazing habitat type and rainfall	2012	Article	journal of applied ecology	4.564	40	1	0	0	0	1	1	0
1679	the dragonfly delusion why it is essential to sample exuviae to avoid biased surveys	2010	Article	journal of insect conservation	1.717	40	0	0	0	0	0	0	0
1680	rare species habitat diversity and functional redundancy in marine benthos	2007	Article	journal of sea research	1.99	40	0	0	0	0	0	0	0
1681	tourism governance and sustainable national development in china a macrolevel synthesis	2011	Article	journal of sustainable tourism	1.959	40	0	0	0	0	0	0	0
1682	genetics and conservation of wolves canis lupus in europe	2011	Review	mammal review	4.256	40	3	0	0	0	0	0	3
1683	population size distribution and behavior of indopacific bottlenose tursiops aduncus and humpback sousa chinensis dolphins off the south coast of zanzibar	2006	Article	marine mammal science	1.936	40	3	0	0	1	0	0	0
1684	ecology ragamuffin earth	2009	Short Survey	nature	41.456	40	34	0	4	0	10	0	0
1685	simple ecological tradeoffs give rise to emergent crossecosystem distributions of a coral reef fish	2011	Article	oecologia	3.093	40	1	0	0	0	1	0	0
1686	habitat associations of juvenile fish at ningaloo reef western australia the importance of coral and algae	2010	Article	plos one	3.234	40	1	0	0	0	1	0	0
1687	joining inventory by parataxonomists with dna barcoding of a large complex tropical conserved wildland in northwestern costa rica	2011	Review	plos one	3.234	40	14	1	0	0	2	0	0
1688	energetics lifestyle and reproduction in birds	2012	Article	proceedings of the national academy of sciences of the united states of america	9.674	40	6	0	0	0	8	0	1
1689	functional biodiversity in the agricultural landscape relationships between weeds and arthropod fauna	2010	Article	weed research	1.687	40	0	0	0	0	0	0	0
1690	polyploidy associated with altered and broader ecological niches in the claytonia perfoliata portulacaceae species complex	2012	Article	american journal of botany	2.603	39	1	0	0	0	1	0	0
1691	combining genetic and ecological data to assess the conservation status of the endangered ethiopian walia ibex	2009	Article	animal conservation	2.852	39	1	0	0	0	0	0	0
1692	habitat fragmentation and the desiccation of forest canopies a case study from eastern amazonia	2010	Article	biological conservation	3.762	39	18	2	0	0	0	0	0
1693	quantification of edna shedding rates from invasive bighead carp hypophthalmichthys nobilis and silver carp hypophthalmichthys molitrix	2015	Article	biological conservation	3.762	39	12	0	1	0	12	0	0
1694	seeing the forest for the deer do reductions in deerdisturbance lead to forest recovery	2011	Article	biological conservation	3.762	39	0	0	0	0	0	0	0
1695	the impact of subdivision and sedentarization of pastoral lands on wildlife in an african savanna ecosystem	2009	Article	biological conservation	3.762	39	3	0	0	1	0	0	0
1696	translocations of eight species of burrownesting seabirds genera pterodroma pelecanoides pachyptila and puffinus family procellariidae	2009	Review	biological conservation	3.762	39	1	0	0	0	1	0	0
1697	the geographical and institutional distribution of ecological research in the tropics	2008	Article	biotropica	2.084	39	10	0	0	0	18	0	0
1698	designing marine reserves for fisheries management biodiversity conservation and climate change adaptation	2014	Article	coastal management	0.877	39	3	0	0	0	3	0	0
1699	designing marine reserves for fisheries management biodiversity conservation and climate change adaptation	2014	Article	coastal management	0.877	39	3	0	0	0	3	0	0
1700	assessing the threat status of ecological communities | evaluacion del estatus de amenaza de comunidades ecologicas	2009	Article	conservation biology	4.165	39	0	0	0	0	0	0	0
1701	experimental test of postfire management in pine forests impact of salvage logging versus partial cutting and nonintervention on birdspecies assemblages | prueba experimental del manejo postfuego en bosques de pino impacto de la tala de salvamento versus el corte parcial y la no intervencin sobre ensambles de especies de aves	2010	Article	conservation biology	4.165	39	6	0	1	0	0	0	0
1702	scale mismatches conservation planning and the value of socialnetwork analyses	2013	Review	conservation biology	4.165	39	2	0	0	0	3	0	0
1703	trade tenure and tradition influence of sociocultural factors on resource use in melanesia	2005	Article	conservation biology	4.165	39	0	0	0	0	0	0	0
1704	crossshelf variation in browsing intensity on the great barrier reef	2010	Article	coral reefs	3.324	39	0	0	0	0	0	0	0
1705	recovery from blast fishing on coral reefs a tale of two scales	2006	Article	ecological applications	4.093	39	43	4	1	0	0	0	0
1706	uncertainty in invasive alien species listing	2012	Article	ecological applications	4.093	39	0	0	0	0	0	0	0
1707	validating sustainability indicators focus on ecological aspects of flemish dairy farms	2009	Article	ecological indicators	3.444	39	0	0	0	0	0	0	0
1708	a multimodel framework for simulating wildlife population response to landuse and climate change	2008	Article	ecological modelling	2.321	39	0	0	0	0	0	0	0
1709	reconciling competing ecological explanations for sexual segregation in ungulates	2008	Article	ecology	4.656	39	3	0	0	0	0	0	1
1710	hydrological connectivity drives patterns of macroinvertebrate biodiversity in floodplain rivers of the australian wetdry tropics	2009	Article	freshwater biology	2.738	39	0	0	0	0	0	0	0
1711	halloween genes and nuclear receptors in ecdysteroid biosynthesis and signalling in the pea aphid	2010	Article	insect molecular biology	2.589	39	0	0	0	0	0	0	0
1712	captive breeding and the fitness of reintroduced species a test of the responses to predators in a threatened amphibian	2006	Article	journal of applied ecology	4.564	39	0	0	0	0	0	0	0
1713	flow and stability of natural pest control services depend on complexity and crop rotation at the landscape scale	2013	Article	journal of applied ecology	4.564	39	15	0	1	0	14	1	0
1714	functional responses in habitat selection by tropical birds moving through fragmented forest	2010	Article	journal of applied ecology	4.564	39	1	0	0	0	0	0	0
1715	local and landscape management of an expanding range margin under climate change	2012	Article	journal of applied ecology	4.564	39	10	0	0	0	8	1	1
1716	variation in the effects of vertebrate grazing on fire potential between grassland structural types	2010	Article	journal of applied ecology	4.564	39	0	0	0	0	0	0	0
1717	effects of rain forest logging on species richness and assemblage composition of small mammals in southeast asia	2007	Article	journal of biogeography	4.59	39	0	0	0	0	0	0	0
1718	quantifying ecosystem service tradeoffs the case of an urban floodplain in vienna austria	2012	Article	journal of environmental management	2.723	39	2	0	0	0	3	0	0
1719	bioeconomics of largescale eradication of feral goats from santiago island galpagos	2009	Article	journal of wildlife management	1.726	39	51	7	1	0	0	0	0
1720	landscape patterns of avian habitat use and nest success are affected by chronic gas well compressor noise	2011	Article	landscape ecology	3.5	39	7	1	0	0	0	0	0
1721	effectiveness of a small marine reserve in southern california	2005	Article	marine ecology progress series	2.619	39	0	0	0	0	0	0	0
1722	one size does not fit all the emerging frontier in largescale marine conservation	2013	Article	marine pollution bulletin	2.991	39	22	0	1	0	20	3	0
1723	islands of water in a sea of dry land hydrological regime predicts genetic diversity and dispersal in a widespread fish from australias arid zone the golden perch macquaria ambigua	2010	Article	molecular ecology	6.494	39	0	0	0	0	0	0	0
1724	adapted conservation measures are required to save the iberian lynx in a changing climate	2013	Article	nature climate change	14.547	39	199	20	5	0	50	4	1
1725	adapted conservation measures are required to save the iberian lynx in a changing climate	2013	Article	nature climate change	14.547	39	199	20	5	0	50	4	1
1726	advances in linking wintering migrant birds to their breedingground origins using combined analyses of genetic and stable isotope markers	2012	Article	plos one	3.234	39	2	0	0	0	1	4	0
1727	residency and spatial use by reef sharks of an isolated seamount and its implications for conservation	2012	Article	plos one	3.234	39	5	0	0	0	4	5	0
1728	a genomic view of 500 million years of cnidarian evolution	2011	Review	trends in genetics	9.918	39	0	0	0	0	0	0	0
1729	regional faunal decline reptile occurrence in fragmented rural landscapes of southeastern australia	2008	Article	wildlife research	1.487	39	0	0	0	0	0	0	0
1730	predator recognition of native but not invasive turtle predators by nave anuran tadpoles	2010	Article	animal behaviour	3.137	38	1	0	0	0	1	0	0
1731	proenvironmental behavior rational choice meets moral motivation	2010	Review	annals of the new york academy of sciences	4.383	38	6	0	0	1	4	0	0
1732	ageing mallee eucalypt vegetation after fire insights for successional trajectories in semiarid mallee ecosystems	2010	Article	australian journal of botany	1.355	38	8	1	0	0	0	0	0
1733	altered vegetation structure and composition linked to fire frequency and plant invasion in a biodiverse woodland	2009	Article	biological conservation	3.762	38	0	0	0	0	0	0	0
1734	applying species distribution modelling for the conservation of the threatened saproxylic stag beetle lucanus cervus	2008	Article	biological conservation	3.762	38	0	0	0	0	0	0	0
1735	from hotspots to site protection identifying marine protected areas for seabirds around the globe	2012	Article	biological conservation	3.762	38	8	0	0	0	13	0	0
1736	saving sagegrouse from the trees a proactive solution to reducing a key threat to a candidate species	2013	Article	biological conservation	3.762	38	1	0	0	0	1	0	0
1737	the global extent and character of marine mammal consumption by humans 19702009	2011	Review	biological conservation	3.762	38	20	1	0	0	8	0	0
1738	bird demographic responses to predator removal programs	2010	Article	biological invasions	2.586	38	5	0	1	0	0	0	0
1739	landsliding and its multiscale influence on mountainscapes	2009	Article	bioscience	5.377	38	8	0	1	1	0	0	0
1740	tracking animal location and activity with an automated radio telemetry system in a tropical rainforest	2011	Article	computer journal	0.787	38	1	0	0	0	0	1	0
1741	conservation planning when costs are uncertain	2010	Article	conservation biology	4.165	38	0	0	0	0	0	0	0
1742	impacts of roads hunting and habitat alteration on nocturnal mammals in african rainforests	2008	Article	conservation biology	4.165	38	0	0	0	0	0	0	0
1743	large trees are keystone structures in urban parks	2012	Article	conservation letters	7.241	38	15	0	0	1	20	1	0
1744	global burnedland estimation in latin america using modis composite data	2008	Article	ecological applications	4.093	38	0	0	0	0	0	0	0
1745	maximal yields from multispecies fisheries systems rules for systems with multiple trophic levels	2006	Article	ecological applications	4.093	38	3	0	0	0	3	0	0
1746	ecological quality scales based on phytoplankton for the implementation of water framework directive in the eastern mediterranean	2010	Article	ecological indicators	3.444	38	0	0	0	0	0	0	0
1747	incorporating ecological drivers and uncertainty into a demographic population viability analysis for the island fox	2009	Article	ecological monographs	6.98	38	1	0	0	0	0	0	0
1748	effectiveness of community involvement in delivering conservation benefits to the annapurna conservation area nepal	2005	Review	environmental conservation	2.368	38	0	0	0	0	0	0	0
1749	agroecologybased aggradationconservation agriculture abaco targeting innovations to combat soil degradation and food insecurity in semiarid africa	2012	Article	field crops research	2.976	38	6	0	0	4	3	0	0
1750	conservation agriculture for small holder rainfed farming opportunities and constraints of new mechanized seeding systems	2012	Article	field crops research	2.976	38	3	0	0	2	0	0	0
1751	global patterns for upper ceilings on migration distance in sea turtles and comparisons with fish birds and mammals	2013	Article	functional ecology	4.828	38	5	0	0	0	10	3	0
1752	responses of leopard panthera pardus to the recovery of a tiger panthera tigris population	2011	Article	journal of applied ecology	4.564	38	4	0	0	0	0	0	1
1753	towards environmentally sustainable agriculture in brazil challenges and opportunities for applied ecological research	2012	Review	journal of applied ecology	4.564	38	5	0	0	0	8	1	0
1754	what do matrix population models reveal about the sustainability of nontimber forest product harvest	2011	Review	journal of applied ecology	4.564	38	1	0	0	0	0	1	0
1755	buffel grass cenchrus ciliaris as an invader and threat to biodiversity in arid environments a review	2012	Review	journal of arid environments	1.641	38	1	0	0	0	1	0	0
1756	biological flora of the british isles fagus sylvatica	2012	Article	journal of ecology	5.521	38	13	0	1	0	5	1	2
1757	biological flora of the british isles fagus sylvatica	2012	Article	journal of ecology	5.521	38	10	0	1	0	3	0	0
1758	biological flora of the british isles fagus sylvatica	2012	Article	journal of ecology	5.521	38	9	0	1	0	0	0	3
1759	biological flora of the british isles fagus sylvatica	2012	Article	journal of ecology	5.521	38	8	0	1	0	1	0	0
1760	biological flora of the british isles fagus sylvatica	2012	Article	journal of ecology	5.521	38	6	0	1	0	0	0	0
1761	multipaddock grazing on rangelands why the perceptual dichotomy between research results and rancher experience	2013	Review	journal of environmental management	2.723	38	4	0	0	0	2	5	0
1762	realizing an effectiveness revolution in environmental management	2011	Article	journal of environmental management	2.723	38	1	0	0	0	1	0	0
1763	the role of social values in the management of ecological systems	2014	Review	journal of environmental management	2.723	38	14	0	0	0	24	0	0
1764	soil engineering in vivo harnessing natural biogeochemical systems for sustainable multifunctional engineering solutions	2011	Review	journal of the royal society interface	3.917	38	0	0	0	0	0	0	0
1765	sexual reproduction in octocorals	2011	Review	marine ecology progress series	2.619	38	1	0	0	0	1	0	0
1766	stable isotopes differentiate bottlenose dolphins off westcentral florida	2010	Article	marine mammal science	1.936	38	0	0	0	0	0	0	0
1767	choosing organic pesticides over synthetic pesticides may not effectively mitigate environmental risk in soybeans	2010	Article	plos one	3.234	38	186	2	13	0	139	16	0
1768	global diversity of aloricate oligotrichea protista ciliophora spirotricha in marine and brackish sea water	2011	Review	plos one	3.234	38	0	0	0	0	0	0	0
1769	plant invasions and extinction debts	2013	Article	proceedings of the national academy of sciences of the united states of america	9.674	38	56	2	3	0	30	0	0
1770	temporal latitudinalgradient dynamics and tropical instability of deepsea species diversity	2009	Article	proceedings of the national academy of sciences of the united states of america	9.674	38	1	0	0	0	1	0	0
1771	nuclear dna content estimates in green algal lineages chlorophyta and streptophyta	2007	Article	annals of botany	3.654	37	3	0	0	0	0	0	4
1772	an indicator species approach for resultorientated subsidies of ecological services in grasslands a study in northwestern germany	2006	Article	biological conservation	3.762	37	3	0	0	1	0	0	0
1773	creation and use of a national inventory of crop wild relatives	2007	Article	biological conservation	3.762	37	3	0	0	1	0	0	0
1774	fishing in the darklocal knowledge night spearfishing and spawning aggregations in the western solomon islands	2012	Article	biological conservation	3.762	37	1	0	0	0	0	1	0
1775	incorporating ontogenetic dispersal ecological processes and conservation zoning into reserve design	2010	Article	biological conservation	3.762	37	0	0	0	0	0	0	0
1776	oldgrowth forest is what giant pandas really need	2011	Article	biology letters	3.248	37	6	0	1	0	0	0	0
1777	natural historys place in science and society	2014	Review	bioscience	5.377	37	284	11	18	0	214	12	0
1778	demography hunting ecology and pathogen exposure of domestic dogs in the isoso of bolivia	2006	Article	conservation biology	4.165	37	0	0	0	0	0	0	0
1779	the silent mass extinction of insect herbivores in biodiversity hotspots	2009	Article	conservation biology	4.165	37	12	0	1	1	1	0	0
1780	the idiosyncrasies of place geographic variation in the climatedistribution relationships of the american pika	2013	Article	ecological applications	4.093	37	1	0	0	0	1	0	0
1781	resource unpredictability promotes species diversity and coexistence in an avian scavenger guild a field experiment	2012	Article	ecology	4.656	37	18	1	0	0	14	0	0
1782	a framework for studying transient dynamics of population projection matrix models	2011	Review	ecology letters	10.689	37	0	0	0	0	0	0	0
1783	human impacts on the speciesarea relationship in reef fish assemblages	2007	Review	ecology letters	10.689	37	1	0	0	0	0	0	0
1784	perceptions of trends in seychelles artisanal trap fisheries comparing catch monitoring underwater visual census and fishers knowledge	2011	Review	environmental conservation	2.368	37	0	0	0	0	0	0	0
1785	understanding and integrating local perceptions of trees and forests into incentives for sustainable landscape management	2011	Article	environmental management	1.724	37	2	0	0	0	2	0	0
1786	evidence of constrained phenotypic evolution in a cryptic species complex of agamid lizards	2011	Article	evolution	4.612	37	0	0	0	0	0	0	0
1787	how river structure and biological traits influence gene flow a population genetic study of two stream invertebrates with differing dispersal abilities	2012	Article	freshwater biology	2.738	37	0	0	0	0	0	0	0
1788	balancing heat water and nutrients under environmental change a thermodynamic niche framework	2013	Article	functional ecology	4.828	37	2	0	0	0	2	0	0
1789	mediterraneanclimate streams and rivers geographically separated but ecologically comparable freshwater systems	2013	Review	hydrobiologia	2.275	37	6	0	1	0	0	0	0
1790	an african success the case of conservation agriculture in zimbabwe	2011	Article	international journal of agricultural sustainability	1.659	37	3	0	0	1	0	0	0
1791	abrupt spatial and numerical responses of overabundant foxes to a reduction in anthropogenic resources	2010	Article	journal of applied ecology	4.564	37	8	1	0	0	0	0	0
1792	managing fire mosaics for small mammal conservation a landscape perspective	2012	Article	journal of applied ecology	4.564	37	6	0	0	0	11	0	0
1793	wildfires and the expansion of threatened farmland birds the ortolan bunting emberiza hortulana in mediterranean landscapes	2008	Article	journal of applied ecology	4.564	37	2	0	0	0	1	1	0
1794	participation in biodiversity conservation motivations and barriers of australian landholders	2011	Article	journal of rural studies	2.444	37	0	0	0	0	0	0	0
1795	psychological strain and emotional labor among policeofficers a diary study	2007	Article	journal of vocational behavior	2.588	37	1	0	0	0	1	0	0
1796	the importance of functional connectivity in the conservation of a grounddwelling mammal in an urban australian landscape	2007	Article	landscape ecology	3.5	37	3	0	0	1	0	0	0
1797	mingulay reef complex an interdisciplinary study of coldwater coral habitat hydrography and biodiversity	2009	Article	marine ecology progress series	2.619	37	5	0	1	0	0	0	0
1798	monitoring north atlantic right whale eubalaena glacialis entanglement rates a 30 yr retrospective	2012	Article	marine ecology progress series	2.619	37	13	0	0	1	15	0	1
1799	climate change impacts on coral reefs synergies with local effects possibilities for acclimation and management implications	2013	Article	marine pollution bulletin	2.991	37	14	0	1	0	6	0	1
1800	remote sensing and fishhabitat relationships in coral reef ecosystems review and pathways for multiscale hierarchical research	2009	Article	marine pollution bulletin	2.991	37	1	0	0	0	0	0	0
1801	shifting the paradigm of coralreef health assessment	2005	Review	marine pollution bulletin	2.991	37	0	0	0	0	0	0	0
1802	building genetic networks using relatedness information a novel approach for the estimation of dispersal and characterization of group structure in social animals	2012	Article	molecular ecology	6.494	37	0	0	0	0	0	0	0
1803	experimental studies of evolution in guppies a model for understanding the evolutionary consequences of predator removal in natural communities	2008	Review	molecular ecology	6.494	37	2	0	0	0	2	0	0
1804	climate change vulnerability of native and alien freshwater fishes of california a systematic assessment approach	2013	Article	plos one	3.234	37	154	9	6	0	44	4	1
1805	prey preference of snow leopard panthera uncia in south gobi mongolia	2012	Article	plos one	3.234	37	27	1	0	0	19	1	1
1806	influence of mesoscale eddies on spatial structuring of top predators communities in the mozambique channel	2010	Article	progress in oceanography	3.025	37	3	0	0	2	0	0	0
1807	river and riparian restoration in the southwest results of the national river restoration science synthesis project	2007	Article	restoration ecology	1.838	37	0	0	0	0	0	0	0
1808	translocations providing outcomes for wildlife resource managers scientists and the human community	2008	Article	restoration ecology	1.838	37	0	0	0	0	0	0	0
1809	avian foods foraging and habitat conservation in world rice fields	2010	Article	waterbirds	0.637	37	0	0	0	0	0	0	0
1810	life on the edge gastrointestinal parasites from the forest edge and interior primate groups	2006	Article	american journal of primatology	2.435	36	0	0	0	0	0	0	0
1811	variable retention silviculture in tasmanias wet forests ecological rationale adaptive management and synthesis of biodiversity benefits	2011	Article	australian forestry	0.556	36	0	0	0	0	0	0	0
1812	coexistence of mesopredators in an intact polar ocean ecosystem the basis for defining a ross sea marine protected area	2012	Article	biological conservation	3.762	36	34	3	2	0	0	0	1
1813	combined effects of habitat modification on trait composition and species nestedness in river invertebrates	2010	Article	biological conservation	3.762	36	15	0	0	0	48	0	0
1814	species delimitation in lemurs multiple genetic loci reveal low levels of species diversity in the genus cheirogaleus	2009	Article	bmc evolutionary biology	3.368	36	5	0	0	0	4	0	5
1815	generalist predators disrupt parasitoid aphid control by direct and coincidental intraguild predation	2012	Article	bulletin of entomological research	1.91	36	0	0	0	0	0	0	0
1816	assessing the risk of ships striking large whales in marine spatial planning	2013	Article	conservation biology	4.165	36	35	2	1	0	11	2	0
1817	assessment of harbor seal predation on adult salmonids in a pacific northwest estuary	2007	Article	ecological applications	4.093	36	3	0	0	1	0	0	0
1818	hierarchical modeling of an invasive spread the eurasian collareddove streptopelia decaocto in the united states	2011	Article	ecological applications	4.093	36	2	0	0	0	2	0	0
1819	global mechanisms for sustaining and enhancing pes schemes	2010	Article	ecological economics	2.72	36	9	0	1	1	0	0	0
1820	global mechanisms for sustaining and enhancing pes schemes	2010	Article	ecological economics	2.72	36	9	0	1	1	0	0	0
1821	lacandon maya forest management restoration of soil fertility using native tree species	2006	Article	ecological engineering	2.58	36	0	0	0	0	0	0	0
1822	application of classification trees and support vector machines to model the presence of macroinvertebrates in rivers in vietnam	2010	Article	ecological informatics	1.727	36	0	0	0	0	0	0	0
1823	patterns for parameters in simulation models	2007	Article	ecological modelling	2.321	36	3	0	0	1	0	0	0
1824	multistate succession in wetlands a novel use of state and transition models	2009	Article	ecology	4.656	36	0	0	0	0	0	0	0
1825	positive indirect effects of reef fishes on kelp performance the importance of mesograzers	2007	Article	ecology	4.656	36	1	0	0	0	0	0	0
1826	predatormediated allee effects in multiprey systems	2010	Article	ecology	4.656	36	4	0	0	0	5	0	0
1827	shocks to the system community assembly of the oak savanna in a 40year fire frequency experiment	2012	Article	ecology	4.656	36	6	0	1	0	0	0	0
1828	understanding and planning ecological restoration of plantpollinator networks	2012	Article	ecology letters	10.689	36	8	0	0	0	11	3	0
1829	a review of terrestrial bird atlases of the world and their application	2008	Review	emu	1.107	36	3	0	0	0	0	0	1
1830	the forbidden fuel charcoal urban woodfuel demand and supply dynamics community forest management and woodfuel policy in malawi	2010	Article	energy policy	2.575	36	3	0	0	1	0	0	0
1831	the forbidden fuel charcoal urban woodfuel demand and supply dynamics community forest management and woodfuel policy in malawi	2010	Article	energy policy	2.575	36	3	0	0	1	0	0	0
1832	initial adjustments within a new river channel interactions between fluvial processes colonizing vegetation and bank profile development	2006	Article	environmental management	1.724	36	0	0	0	0	0	0	0
1833	genomic analysis of multiple roseophage sio1 strains	2009	Article	environmental microbiology	6.201	36	0	0	0	0	0	0	0
1834	does managed coastal realignment create saltmarshes with equivalent biological characteristics to natural reference sites	2012	Article	journal of applied ecology	4.564	36	22	1	0	0	9	9	1
1835	integrating published data and citizen science to describe bird diversity across a landscape	2005	Article	journal of applied ecology	4.564	36	3	0	0	1	0	0	0
1836	international code of area nomenclature	2008	Review	journal of biogeography	4.59	36	9	0	2	0	0	0	1
1837	boom or bust a comparative analysis of transient population dynamics in plants	2010	Article	journal of ecology	5.521	36	0	0	0	0	0	0	0
1838	threat or invasive status in legumes is related to opposite extremes of the same ecological and lifehistory attributes	2008	Article	journal of ecology	5.521	36	12	0	2	0	6	0	0
1839	response to environmental flows in the lower tarim river xinjiang china ground water	2007	Article	journal of environmental management	2.723	36	0	0	0	0	0	0	0
1840	response to environmental flows in the lower tarim river xinjiang china ground water	2007	Article	journal of environmental management	2.723	36	0	0	0	0	0	0	0
1841	three centuries of managing introduced conifers in south africa benefits impacts changing perceptions and conflict resolution	2012	Review	journal of environmental management	2.723	36	1	0	0	0	1	0	0
1842	ecology and conservation of grassland birds in southeastern south america a review	2012	Review	journal of field ornithology	0.988	36	1	0	0	0	2	0	0
1843	the monstering of tamarisk how scientists made a plant into a problem	2009	Article	journal of the history of biology	0.452	36	3	0	0	0	4	0	0
1844	the monstering of tamarisk how scientists made a plant into a problem	2009	Article	journal of the history of biology	0.452	36	3	0	0	0	4	0	0
1845	the monstering of tamarisk how scientists made a plant into a problem	2009	Article	journal of the history of biology	0.452	36	1	0	0	0	1	0	0
1846	the monstering of tamarisk how scientists made a plant into a problem	2009	Article	journal of the history of biology	0.452	36	1	0	0	0	1	0	0
1847	development of cladespecific symbiodinium primers for quantitative pcr qpcr and their application to detecting clade d symbionts in caribbean corals	2009	Article	marine biology	2.391	36	0	0	0	0	0	0	0
1848	overlap between vulnerable top predators and fisheries in the benguela upwelling system implications for marine protected areas	2009	Article	marine ecology progress series	2.619	36	3	0	0	1	0	0	0
1849	quantifying seascape structure extending terrestrial spatial pattern metrics to the marine realm	2011	Article	marine ecology progress series	2.619	36	0	0	0	0	0	0	0
1850	microplastic pollution in the northeast atlantic ocean validated and opportunistic sampling	2014	Article	marine pollution bulletin	2.991	36	39	3	0	0	38	2	0
1851	comparative phylogeography reveals a shared impact of pleistocene environmental change in shaping genetic diversity within nine anopheles mosquito species across the indoburma biodiversity hotspot	2011	Article	molecular ecology	6.494	36	0	0	0	0	0	0	0
1852	scale dependent behavioral responses to human development by a large predator the puma	2013	Article	plos one	3.234	36	41	2	3	0	11	5	0
1853	coevolution between invasive and native plants driven by chemical competition and soil biota	2012	Article	proceedings of the national academy of sciences of the united states of america	9.674	36	7	0	0	0	7	0	0
1854	global population trajectories of tunas and their relatives	2011	Article	proceedings of the national academy of sciences of the united states of america	9.674	36	122	9	3	0	34	2	1
1855	neutral theory as a predictor of avifaunal extinctions after habitat loss	2011	Article	proceedings of the national academy of sciences of the united states of america	9.674	36	5	0	0	0	1	0	1
1856	predator transitory spillover induces trophic cascades in ecological sinks	2012	Article	proceedings of the national academy of sciences of the united states of america	9.674	36	1	0	0	0	1	0	0
1857	increasing human dominance of tropical forests	2015	Review	science	33.611	36	143	11	2	0	82	0	0
1858	intercalibrating classifications of ecological status europes quest for common management objectives for aquatic ecosystems	2013	Article	science of the total environment	4.099	36	1	0	0	0	1	0	0
1859	landscape of fear visible from space	2011	Article	scientific reports	5.578	36	57	0	3	0	48	3	0
1860	developing an optimal river typology for biological elements within the water framework directive	2005	Article	water research	5.528	36	0	0	0	0	0	0	0
1861	microsatellite and mitochondrial haplotype diversity reveals population differentiation in the tiger shrimp penaeus monodon in the indopacific region	2008	Article	animal genetics	2.207	35	0	0	0	0	0	0	0
1862	declines in common widespread native birds in a mature temperate forest	2010	Article	biological conservation	3.762	35	3	0	0	1	0	0	0
1863	do communityconserved areas effectively conserve biological diversity global insights and the indian context	2010	Article	biological conservation	3.762	35	0	0	0	0	0	0	0
1864	evaluating the costeffectiveness of conservation the uk biodiversity action plan	2009	Article	biological conservation	3.762	35	0	0	0	0	0	0	0
1865	fostering synergies between ecosystem services and biodiversity in conservation planning a review	2013	Review	biological conservation	3.762	35	5	0	0	0	6	0	0
1866	insect extinction by urbanization a long term study in rome	2011	Article	biological conservation	3.762	35	22	4	2	0	0	0	0
1867	lifehistory and ecological correlates of population change in dutch breeding birds	2010	Article	biological conservation	3.762	35	3	0	0	1	0	0	0
1868	making conservation research more relevant for conservation practitioners	2012	Review	biological conservation	3.762	35	6	0	0	0	3	0	1
1869	soil seed bank compositional change constrains biodiversity in an invaded speciesrich woodland	2009	Article	biological conservation	3.762	35	0	0	0	0	0	0	0
1870	the age and amount of regrowth forest in fragmented brigalow landscapes are both important for woodland dependent birds	2009	Article	biological conservation	3.762	35	18	3	0	0	0	0	1
1871	genetic diversity and multiple origins of polyploid atriplex nummularia lindl chenopodiaceae	2012	Article	biological journal of the linnean society	2.264	35	1	0	0	0	1	0	0
1872	wildlifefriendly farming benefits rare birds bees and plants	2012	Article	biology letters	3.248	35	25	0	0	4	24	3	0
1873	the value of rehabilitating logged rainforest for birds	2009	Article	conservation biology	4.165	35	9	0	1	0	1	0	0
1874	a webbased gis tool for exploring the worlds biodiversity the global biodiversity information facility mapping and analysis portal application gbifmapa	2007	Article	ecological informatics	1.727	35	0	0	0	0	0	0	0
1875	geospatial web services within a scientific workflow predicting marine mammal habitats in a dynamic environment	2007	Article	ecological informatics	1.727	35	0	0	0	0	0	0	0
1876	adding infection to injury synergistic effects of predation and parasitism on amphibian malformations	2006	Article	ecology	4.656	35	0	0	0	0	0	0	0
1877	extinction recolonization and dispersal through time in a planktonic crustacean	2007	Article	ecology	4.656	35	0	0	0	0	0	0	0
1878	models for inference in dynamic metacommunity systems	2010	Article	ecology	4.656	35	1	0	0	0	1	0	0
1879	relationships between species richness evenness and abundance in a southwestern savanna	2007	Article	ecology	4.656	35	1	0	0	0	0	0	0
1880	variable direct and indirect effects of a habitatmodifying invasive species on mortality of native fauna	2010	Article	ecology	4.656	35	0	0	0	0	0	0	0
1881	explaining andean megadiversity the evolutionary and ecological causes of glassfrog elevational richness patterns	2013	Article	ecology letters	10.689	35	6	0	0	0	9	1	0
1882	increased competition does not lead to increased phylogenetic overdispersion in a native grassland	2013	Article	ecology letters	10.689	35	18	0	2	0	9	0	0
1883	genetic and otolith isotopic markers identify salmon populations in the columbia river at broad and fine geographic scales	2010	Article	environmental biology of fishes	1.57	35	0	0	0	0	0	0	0
1884	delimiting tropical mountain ecoregions for conservation	2011	Article	environmental conservation	2.368	35	2	0	0	0	2	0	0
1885	predicting the population consequences of human disturbance for ringed plovers charadrius hiaticula a game theory approach	2007	Article	ibis	1.921	35	0	0	0	0	0	0	0
1886	compensatory effects of recruitment and survival when amphibian populations are perturbed by disease	2011	Article	journal of applied ecology	4.564	35	0	0	0	0	0	0	0
1887	competition in an invaded rodent community reveals black rats as a threat to native bush rats in littoral rainforest of southeastern australia	2009	Article	journal of applied ecology	4.564	35	0	0	0	0	0	0	0
1888	experimental reduction of native vertebrate grazing and addition of logs benefit beetle diversity at multiple scales	2011	Article	journal of applied ecology	4.564	35	1	0	0	0	2	0	0
1889	impacts of an aggressive riparian invader on community structure and ecosystem functioning in stream food webs	2011	Article	journal of applied ecology	4.564	35	0	0	0	0	0	0	0
1890	multiscale analysis of species introductions combining landscape and demographic models to improve management decisions about nonnative species	2008	Article	journal of applied ecology	4.564	35	1	0	0	0	0	0	0
1891	synergistic effects of reserves and connectivity on ecological resilience	2012	Article	journal of applied ecology	4.564	35	6	0	0	0	10	1	0
1892	what it means to be a naturalist and the future of natural history at american universities	2005	Review	journal of mammalogy	1.84	35	9	0	1	0	2	0	0
1893	the effects of breeder loss on wolves	2008	Article	journal of wildlife management	1.726	35	1	0	0	0	0	2	0
1894	impacts of selective logging on tree diversity across a rainforest landscape the importance of spatial scale	2008	Article	landscape ecology	3.5	35	6	0	1	0	0	0	0
1895	population dynamics under increasing environmental variability implications of climate change for ecological network design criteria	2010	Article	landscape ecology	3.5	35	6	0	1	0	0	0	0
1896	genetics and conservation of european brown bears ursus arctos	2011	Review	mammal review	4.256	35	1	0	0	0	1	0	0
1897	the origins of cooperative bacterial communities	2012	Article	mbio	6.786	35	14	0	1	0	11	0	0
1898	evolution and architecture of the inner membrane complex in asexual and sexual stages of the malaria parasite	2012	Article	molecular biology and evolution	9.105	35	2	0	0	0	2	0	0
1899	sea ice occurrence predicts genetic isolation in the arctic fox	2007	Article	molecular ecology	6.494	35	8	0	1	0	0	0	0
1900	natal dispersal and recruitment in a cooperatively breeding bird	2008	Article	oikos	3.444	35	0	0	0	0	0	0	0
1901	responses of saltcedar tamarix chinensis to water table depth and soil salinity in the yellow river delta china	2010	Article	plant ecology	1.463	35	3	0	0	0	0	0	1
1902	a climate change vulnerability assessment of californias atrisk birds	2012	Article	plos one	3.234	35	11	0	0	0	12	1	0
1903	exploring treehabitat associations in a chinese subtropical forest plot using a molecular phylogeny generated from dna barcode loci	2011	Article	plos one	3.234	35	0	0	0	0	0	0	0
1904	functional redundancy and complementarities of seed dispersal by the last neotropical megafrugivores	2013	Article	plos one	3.234	35	11	0	1	0	3	2	0
1905	historical reconstruction reveals recovery in hawaiian coral reefs	2011	Article	plos one	3.234	35	21	1	2	0	3	1	0
1906	measuring the conservation value of tropical primary forests the effect of occasional species on estimates of biodiversity uniqueness	2010	Article	plos one	3.234	35	9	0	1	0	0	0	0
1907	natural disease resistance in threatened staghorn corals	2008	Article	plos one	3.234	35	6	0	2	0	0	1	0
1908	sunscreen products as emerging pollutants to coastal waters	2013	Article	plos one	3.234	35	38	0	1	0	29	8	0
1909	neofunctionalization of young duplicate genes in drosophila	2013	Article	proceedings of the national academy of sciences of the united states of america	9.674	35	4	0	0	0	6	1	0
1910	mapping ecosystem functions to the valuation of ecosystem services implications of specieshabitat associations for coastal landuse decisions	2009	Article	theoretical ecology	1.553	35	0	0	0	0	0	0	0
1911	dynamics of murraydarling floodplain forests under multiple stressors the past present and future of an australian icon	2011	Article	water resources research	3.549	35	0	0	0	0	0	0	0
1912	the emergence of hydrogeophysics for improved understanding of subsurface processes over multiple scales	2015	Review	water resources research	3.549	35	1	0	0	0	1	0	0
1913	assessing the productivity function of soils a review	2010	Review	agronomy for sustainable development	3.992	34	3	0	0	1	0	0	0
1914	angiosperm leaf vein patterns are linked to leaf functions in a globalscale data set	2011	Article	american journal of botany	2.603	34	4	0	0	0	0	0	1
1915	how many herbarium specimens are needed to detect threatened species	2011	Article	biological conservation	3.762	34	3	0	0	0	3	0	0
1916	how to make a common species rare a case against conservation complacency	2011	Article	biological conservation	3.762	34	21	2	0	0	0	0	1
1917	interactions between invasive plants and insect herbivores a plea for a multitrophic perspective	2010	Article	biological conservation	3.762	34	3	0	0	1	0	0	0
1918	optimising biodiversity assessments by volunteers the application of occupancy modelling to largescale amphibian surveys	2010	Article	biological conservation	3.762	34	0	0	0	0	0	0	0
1919	optimizing agrienvironment schemes for biodiversity ecosystem services or both	2014	Review	biological conservation	3.762	34	11	0	0	1	12	0	0
1920	woodpastures in a traditional rural region of eastern europe characteristics management and status	2013	Article	biological conservation	3.762	34	16	0	3	0	0	2	0
1921	the subspecies concept in butterflies has its application in taxonomy and conservation biology outlived its usefulness	2012	Review	biological journal of the linnean society	2.264	34	2	0	0	0	4	0	0
1922	experimental evidence of competitive release in sympatric carnivores	2008	Article	biology letters	3.248	34	45	0	0	0	59	0	0
1923	midpleistocene divergence of cuban and north american ivorybilled woodpeckers	2006	Article	biology letters	3.248	34	3	0	0	0	0	0	2
1924	evidence for exploitative competition comparative foraging behavior and roosting ecology of shorttailed fruit bats phyllostomidae	2007	Article	biotropica	2.084	34	0	0	0	0	0	0	0
1925	transcriptome characterization and polymorphism detection between subspecies of big sagebrush artemisia tridentata	2011	Article	bmc genomics	3.986	34	1	0	0	0	1	0	0
1926	generation of priority research questions to inform conservation policy and management at a national level | generacin de preguntas de investigacin prioritarias para informar a las polticas y gestin de la conservacin a nivel nacional	2011	Article	conservation biology	4.165	34	6	0	1	0	0	1	0
1927	predicting regional patterns of similarity in species composition for conservation planning	2005	Article	conservation biology	4.165	34	0	0	0	0	0	0	0
1928	proposed conservation landscape for giant pandas in the minshan mountains china	2008	Article	conservation biology	4.165	34	6	0	1	0	0	0	0
1929	ranking lepidopteran use of native versus introduced plants	2009	Article	conservation biology	4.165	34	3	0	0	1	0	0	0
1930	some guiding concepts for conservation biology	2010	Article	conservation biology	4.165	34	0	0	0	0	0	0	0
1931	a review of principles for sustainable pest management in rice	2012	Review	crop protection	1.493	34	3	0	0	0	0	0	1
1932	integrating multidirectional connectivity requirements in systematic conservation planning for freshwater systems	2012	Article	diversity and distributions	3.667	34	0	0	0	0	0	0	0
1933	lead poisoning using transdisciplinary approaches to solve an ancient problem	2008	Review	ecohealth	2.451	34	11	1	0	0	0	0	3
1934	a statedependent model for the optimal management of an invasive metapopulation	2008	Article	ecological applications	4.093	34	3	0	0	1	0	0	0
1935	conservation priorities for mammals in megadiverse mexico the efficiency of reserve networks	2007	Article	ecological applications	4.093	34	3	0	0	0	0	0	2
1936	evaluation of restoration effectiveness community response to the removal of alien plants	2010	Article	ecological applications	4.093	34	3	0	0	1	0	0	0
1937	evaluation of restoration effectiveness community response to the removal of alien plants	2010	Article	ecological applications	4.093	34	1	0	0	0	1	0	0
1938	economy and ecology of emerging markets and credits for biosequestered carbon on private land in tropical australia	2008	Article	ecological economics	2.72	34	0	0	0	0	0	0	0
1939	economy and ecology of emerging markets and credits for biosequestered carbon on private land in tropical australia	2008	Article	ecological economics	2.72	34	0	0	0	0	0	0	0
1940	ecology in an anthropogenic biosphere	2015	Article	ecological monographs	6.98	34	56	0	0	0	121	5	0
1941	contrasting effects of habitat loss and fragmentation on coralassociated reef fishes	2011	Article	ecology	4.656	34	1	0	0	0	0	0	0
1942	evidence of largescale sourcesink dynamics and longdistance dispersal among wood thrush populations	2006	Article	ecology	4.656	34	3	0	0	0	0	0	1
1943	generalized functional responses for species distributions	2011	Article	ecology	4.656	34	1	0	0	0	1	0	0
1944	incompletely resolved phylogenetic trees inflate estimates of phylogenetic conservatism	2012	Article	ecology	4.656	34	2	0	0	0	2	0	0
1945	lifehistory traits and landscape characteristics predict macromoth responses to forest fragmentation	2013	Article	ecology	4.656	34	6	0	0	0	10	1	0
1946	on the choice of statistical models for estimating occurrence and extinction from animal surveys	2007	Article	ecology	4.656	34	0	0	0	0	0	0	0
1947	sublethal predators and their injured prey linking aquatic predators and severe limb abnormalities in amphibians	2010	Article	ecology	4.656	34	0	0	0	0	0	0	0
1948	telemetry and randomwalk models reveal complex patterns of partial migration in a large marine predator	2013	Article	ecology	4.656	34	49	6	2	0	7	0	0
1949	temporal variability in california grasslands soil type and species functional traits mediate response to precipitation	2012	Article	ecology	4.656	34	0	0	0	0	0	0	0
1950	why are metapopulations so rare	2012	Article	ecology	4.656	34	5	0	0	0	6	0	0
1951	integrating human impacts and ecological integrity into a riskbased protocol for conservation planning	2007	Article	environmental management	1.724	34	0	0	0	0	0	0	0
1952	rehabilitating agricultural streams in australia with wood a review	2008	Review	environmental management	1.724	34	0	0	0	0	0	0	0
1953	the adaptation for conservation targets act framework a tool for incorporating climate change into natural resource management	2012	Article	environmental management	1.724	34	17	1	0	0	5	0	0
1954	conservation status of freshwater gastropods of canada and the united states | estado de la conservacin de los gasterpodos de canad y los estados unidos de norteamrica	2013	Article	fisheries	1.253	34	2	0	0	0	2	1	0
1955	prized edible asian mushrooms ecology conservation and sustainability	2012	Article	fungal diversity	6.221	34	3	0	0	0	0	0	1
1956	attract and reward combining chemical ecology and habitat manipulation to enhance biological control in field crops	2011	Article	journal of applied ecology	4.564	34	6	0	1	0	0	0	0
1957	first evidence that marine protected areas can work for marine mammals	2012	Article	journal of applied ecology	4.564	34	27	1	0	0	18	2	0
1958	landscape connectivity habitat structure and activity of bat guilds in farmlanddominated matrices	2013	Article	journal of applied ecology	4.564	34	2	0	0	0	2	0	0
1959	merging connectivity rules and largescale condition assessment improves conservation adequacy in river systems	2012	Article	journal of applied ecology	4.564	34	2	0	0	0	2	1	0
1960	no place like home an experimental comparison of reintroduction strategies using snakes	2010	Article	journal of applied ecology	4.564	34	1	0	0	0	0	1	0
1961	restoration of wet features for breeding waders on lowland grassland	2008	Article	journal of applied ecology	4.564	34	6	0	3	0	0	0	0
1962	still walking on the wild side management actions as steps towards semidomestication of hunted ungulates	2010	Article	journal of applied ecology	4.564	34	1	0	0	0	1	0	0
1963	blind to morphology genetics identifies several widespread ecologically common species and few endemics among indopacific cauliflower corals pocillopora scleractinia	2013	Article	journal of biogeography	4.59	34	2	0	0	0	2	0	0
1964	biological flora of the british isles sarcocornia perennis miller aj scott	2006	Review	journal of ecology	5.521	34	3	0	0	0	0	0	2
1965	a framework for sustainable invasive species management environmental social and economic objectives	2011	Review	journal of environmental management	2.723	34	0	0	0	0	0	0	0
1966	collaboration and nested environmental governance scale dependency scale framing and crossscale interactions in collaborative conservation	2013	Article	journal of environmental management	2.723	34	3	0	0	0	7	0	0
1967	lessons learned from microsatellite development for nonmodel organisms using 454 pyrosequencing	2013	Article	journal of evolutionary biology	3.232	34	1	0	0	0	1	1	0
1968	multiplexed microsatellite markers for the genetic analysis of eucalyptus leucoxylon myrtaceae and their utility for ecological and breeding studies in other eucalyptus species	2005	Article	journal of heredity	2.088	34	0	0	0	0	0	0	0
1969	plastic ingestion in franciscana dolphins pontoporia blainvillei gervais and dorbigny 1844 from argentina	2011	Article	marine pollution bulletin	2.991	34	10	0	1	0	2	0	0
1970	implications of agricultural transitions and urbanization for ecosystem services	2014	Review	nature	41.456	34	59	4	0	1	48	2	0
1971	ecological and financial impacts of illegal bushmeat trade in zimbabwe	2011	Article	oryx	1.849	34	0	0	0	0	0	0	0
1972	novel tools for conservation genomics comparing two highthroughput approaches for snp discovery in the transcriptome of the european hake	2011	Article	plos one	3.234	34	1	0	0	0	1	0	0
1973	tree migrationrates narrowing the gap between inferred postglacial rates and projected rates	2013	Article	plos one	3.234	34	29	1	2	0	8	1	0
1974	conflict translates environmental and social risk into business costs	2014	Article	proceedings of the national academy of sciences of the united states of america	9.674	34	268	26	5	1	58	0	0
1975	conflict translates environmental and social risk into business costs	2014	Article	proceedings of the national academy of sciences of the united states of america	9.674	34	10	1	0	0	0	0	0
1976	orangutans employ unique strategies to control branch flexibility	2009	Article	proceedings of the national academy of sciences of the united states of america	9.674	34	0	0	0	0	0	0	0
1977	skeptical of assisted colonization	2008	Letter	science	33.611	34	0	0	0	0	0	0	0
1978	termite mounds can increase the robustness of dryland ecosystems to climatic change	2015	Article	science	33.611	34	297	26	9	0	112	12	0
1979	estimating returns to soil conservation adoption in the northern ethiopian highlands	2008	Article	agricultural economics	1.193	33	3	0	0	6	0	0	0
1980	estimating returns to soil conservation adoption in the northern ethiopian highlands	2008	Article	agricultural economics	1.193	33	3	0	0	6	0	0	0
1981	conditional heteroscedasticity as a leading indicator of ecological regime shifts	2011	Article	american naturalist	3.832	33	2	0	0	0	1	0	0
1982	how does climate influence speciation	2013	Article	american naturalist	3.832	33	6	0	0	0	15	1	0
1983	carnivore biodiversity in tanzania revealing the distribution patterns of secretive mammals using camera traps	2010	Article	animal conservation	2.852	33	3	0	0	0	0	0	1
1984	andean land use and biodiversity humanized landscapes in a time of change	2009	Article	annals of the missouri botanical garden	1.053	33	3	0	0	3	0	0	0
1985	beach recreation impacts benthic invertebrates on oceanexposed sandy shores	2012	Article	biological conservation	3.762	33	0	0	0	0	0	0	0
1986	do bears know they are being hunted	2012	Article	biological conservation	3.762	33	1	0	0	0	2	0	0
1987	paying for wolves in solapur india and wisconsin usa comparing compensation rules and practice to understand the goals and politics of wolf conservation	2010	Article	biological conservation	3.762	33	6	0	1	0	0	1	0
1988	policies for saving a rare australian glider economics and ecology	2005	Article	biological conservation	3.762	33	3	0	0	0	0	0	1
1989	sustainable forest use in brazilian extractive reserves natural regeneration of brazil nut in exploited populations	2008	Article	biological conservation	3.762	33	3	0	0	1	0	0	0
1990	global population dynamics and hot spots of response to climate change	2009	Article	bioscience	5.377	33	1	0	0	0	0	0	0
1991	comparative genome analysis and genomeguided physiological analysis of roseobacter litoralis	2011	Article	bmc genomics	3.986	33	5	0	0	0	3	0	1
1992	comparative genomics of actinomycetes with a focus on natural product biosynthetic genes	2013	Article	bmc genomics	3.986	33	2	0	0	0	5	0	0
1993	fish behavioral types and their ecological consequences	2014	Review	canadian journal of fisheries and aquatic sciences	2.287	33	3	0	0	0	3	0	0
1994	making decisions to conserve species under climate change	2013	Article	climatic change	3.43	33	23	1	3	0	4	2	0
1995	effects of gillnet fishing on marine birds in a biological hotspot in the northwest atlantic	2007	Article	conservation biology	4.165	33	3	0	0	2	0	0	0
1996	expanding the global network of protected areas to save the imperiled mediterranean biome	2009	Article	conservation biology	4.165	33	6	0	1	0	0	0	0
1997	spatial ecology and multiscale habitat selection by a threatened rattlesnake the eastern massasauga sistrurus catenatus catenatus	2006	Article	copeia	1.034	33	3	0	0	0	0	0	1
1998	a crossregional assessment of the factors affecting ecoliteracy implications for policy and practice	2007	Article	ecological applications	4.093	33	1	0	0	0	1	0	0
1999	a dispersalconstrained habitat suitability model for predicting invasion of alpine vegetation	2008	Article	ecological applications	4.093	33	0	0	0	0	0	0	0
[truncated: 6,323 more rows]
